# Supplementary material for: Downregulation of rRNA synthesis by BCL-2 induces chemoresistance in diffuse large B cell lymphoma
Source: iScience. 2025 Apr 2;28(5):112333. doi: 10.1016/j.isci.2025.112333 (PMC12020883; doi:10.1016/j.isci.2025.112333)
Supplement: Data S1. RNA-seq differential expression analysis — The multiple tables provide the result of the differential expression analysis for all pairwise comparisons. Only genes with padj <0.05 were reported in the lists [file mmc2.xlsx]

## Sheet: DEGs Empty DMSO - Empty Doxo 
Data S1: RNA-seq Differential Expression Analysis.
Differential Expressed Genes between Empty DMSO vs Empty Doxorubicin.
baseMean - the average of the normalized count values, dividing by size factors, over all samples
log2FoldChange- the effect size estimate. Sign + or sign - indicates whether a gene is upregulated or downregulated, respectively in Doxorubucin compared to DMSO. This value is reported on a logarithmic scaleto base 2.
lfcSE - the standard error estimate for the log2 fol change estimate
stat - the value of the test statistic for the gene
pvalue - p-value of the test for the gene
padj - adjusted p-value for multiple testing for the gene
Ensembl Id	baseMean	log2FoldChange	lfcSE	stat	pvalue	padj	Gene Type	Gene Name
ENSG00000080546.13	1999.84	2.97489	0.131622	22.6018	4.16198e-113	8.84254e-109	protein_coding	SESN1
ENSG00000135679.25	27490.9	2.80009	0.132828	21.0805	1.20009e-98	1.27485e-94	protein_coding	MDM2
ENSG00000124762.14	5381.72	4.69268	0.239693	19.5779	2.38667e-85	1.69024e-81	protein_coding	CDKN1A
ENSG00000134574.12	2828.41	2.05018	0.106885	19.1811	5.3231e-82	2.82737e-78	protein_coding	DDB2
ENSG00000171469.11	961.45	2.24944	0.118822	18.9312	6.30941e-80	2.68099e-76	protein_coding	ZNF561
ENSG00000136048.14	504.335	2.92	0.162589	17.9594	4.05324e-72	1.43525e-68	protein_coding	DRAM1
ENSG00000170836.12	2168.49	2.17416	0.130776	16.6251	4.58665e-62	1.39211e-58	protein_coding	PPM1D
ENSG00000125740.14	143.466	3.55905	0.216863	16.4116	1.58113e-60	4.19909e-57	protein_coding	FOSB
ENSG00000162772.17	495.789	3.94311	0.246168	16.018	9.56901e-58	2.25892e-54	protein_coding	ATF3
ENSG00000197852.12	872.93	3.18144	0.200202	15.8912	7.29755e-57	1.55044e-53	protein_coding	INKA2
ENSG00000161509.14	153.427	4.48079	0.286309	15.6502	3.31289e-55	5.86547e-52	protein_coding	GRIN2C
ENSG00000177076.6	368.353	4.23092	0.27034	15.6503	3.30504e-55	5.86547e-52	protein_coding	ACER2
ENSG00000135749.19	489.1	1.83001	0.117118	15.6253	4.89453e-55	7.99917e-52	protein_coding	PCNX2
ENSG00000183508.5	426.465	3.94894	0.252887	15.6154	5.71523e-55	8.67327e-52	protein_coding	TENT5C
ENSG00000186529.16	401.114	6.8438	0.441875	15.4881	4.17582e-54	5.91463e-51	protein_coding	CYP4F3
ENSG00000170345.10	494.569	2.29615	0.1513	15.1762	5.08559e-52	6.75303e-49	protein_coding	FOS
ENSG00000099860.9	657.366	1.88853	0.125595	15.0367	4.21922e-51	5.27303e-48	protein_coding	GADD45B
ENSG00000188157.15	253.12	4.61603	0.313437	14.7271	4.31561e-49	5.09386e-46	protein_coding	AGRN
ENSG00000138617.15	445.731	2.24534	0.153105	14.6654	1.07446e-48	1.20147e-45	protein_coding	PARP16
ENSG00000130513.6	488.183	8.21004	0.563435	14.5714	4.2697e-48	4.5357e-45	protein_coding	GDF15
ENSG00000170855.4	3445.15	1.66956	0.114895	14.5311	7.69352e-48	7.78364e-45	protein_coding	TRIAP1
ENSG00000162643.13	525.851	4.61595	0.319413	14.4514	2.45789e-47	2.37365e-44	protein_coding	WDR63
ENSG00000260912.1	260.565	4.16784	0.290855	14.3296	1.42863e-46	1.31968e-43	lncRNA	AL158206.1
ENSG00000161513.12	4111.66	3.29001	0.231377	14.2193	6.95714e-46	6.1588e-43	protein_coding	FDXR
ENSG00000220785.7	395.199	3.29878	0.232204	14.2064	8.36608e-46	7.10983e-43	transcribed_unprocessed_pseudogene	MTMR9LP
ENSG00000064115.11	6379.25	1.60247	0.112939	14.1888	1.07538e-45	8.7875e-43	protein_coding	TM7SF3
ENSG00000169679.15	3515.67	-1.3308	0.0952715	-13.9685	2.42705e-44	1.90982e-41	protein_coding	BUB1
ENSG00000120129.6	219.524	2.31028	0.169913	13.5969	4.17853e-42	3.17061e-39	protein_coding	DUSP1
ENSG00000161642.17	139.757	4.40163	0.325394	13.5271	1.08235e-41	7.9295e-39	protein_coding	ZNF385A
ENSG00000196072.12	2756.23	1.74744	0.129387	13.5055	1.45157e-41	1.028e-38	protein_coding	BLOC1S2
ENSG00000134057.15	5403.14	-1.93188	0.143998	-13.4161	4.86976e-41	3.33751e-38	protein_coding	CCNB1
ENSG00000197191.6	205.496	4.15657	0.310642	13.3806	7.85418e-41	5.21468e-38	protein_coding	CYSRT1
ENSG00000103540.16	3175.89	1.35118	0.101121	13.3621	1.00692e-40	6.48274e-38	protein_coding	CCP110
ENSG00000165891.16	823.376	2.09452	0.15705	13.3366	1.41786e-40	8.85993e-38	protein_coding	E2F7
ENSG00000276900.1	126.255	3.35622	0.254704	13.177	1.19073e-39	7.22807e-37	lncRNA	AC023157.2
ENSG00000140545.15	230.307	3.63371	0.27628	13.1522	1.65192e-39	9.74906e-37	protein_coding	MFGE8
ENSG00000115129.14	1042.64	3.27317	0.249564	13.1156	2.68175e-39	1.53991e-36	protein_coding	TP53I3
ENSG00000267519.6	198.822	2.29423	0.17542	13.0785	4.36794e-39	2.44214e-36	lncRNA	AC020916.1
ENSG00000115163.15	569.775	-1.91137	0.149076	-12.8215	1.24338e-37	6.77358e-35	protein_coding	CENPA
ENSG00000170734.12	3328.74	1.60877	0.125655	12.803	1.57706e-37	8.37655e-35	protein_coding	POLH
ENSG00000143603.19	6149.88	1.77816	0.139014	12.7912	1.83531e-37	9.5105e-35	protein_coding	KCNN3
ENSG00000137331.12	186.938	4.19403	0.32849	12.7676	2.48745e-37	1.2583e-34	protein_coding	IER3
ENSG00000261804.2	261.072	6.99626	0.549694	12.7275	4.15706e-37	2.05397e-34	lncRNA	AC007342.4
ENSG00000087586.17	2625.15	-1.67394	0.131718	-12.7086	5.30067e-37	2.5595e-34	protein_coding	AURKA
ENSG00000140451.13	532.591	-2.14888	0.169344	-12.6894	6.7673e-37	3.19507e-34	protein_coding	PIF1
ENSG00000279901.1	61.2911	3.87378	0.305527	12.679	7.72707e-37	3.5689e-34	TEC	AC092117.2
ENSG00000134222.16	223.622	-2.42781	0.191515	-12.6769	7.946e-37	3.59193e-34	protein_coding	PSRC1
ENSG00000182568.17	819.858	1.94233	0.154158	12.5996	2.12243e-36	9.39441e-34	protein_coding	SATB1
ENSG00000166851.15	623.697	-3.0077	0.239228	-12.5725	2.99182e-36	1.29723e-33	protein_coding	PLK1
ENSG00000167196.14	3066.64	1.40051	0.112812	12.4145	2.18031e-35	9.26457e-33	protein_coding	FBXO22
ENSG00000136003.15	3469.84	1.40113	0.112945	12.4054	2.44231e-35	1.01744e-32	protein_coding	ISCU
ENSG00000105327.18	1242.56	2.81709	0.227249	12.3965	2.73117e-35	1.11589e-32	protein_coding	BBC3
ENSG00000132274.16	8534.63	2.95489	0.245006	12.0605	1.70794e-33	6.84658e-31	protein_coding	TRIM22
ENSG00000115738.10	910.079	1.53974	0.12876	11.9582	5.88231e-33	2.31436e-30	protein_coding	ID2
ENSG00000228526.7	104.352	5.08395	0.42538	11.9516	6.37246e-33	2.46162e-30	lncRNA	MIR34AHG
ENSG00000095303.17	131.327	6.18877	0.518242	11.9419	7.16016e-33	2.71651e-30	protein_coding	PTGS1
ENSG00000277224.2	5476	-1.97485	0.165827	-11.9091	1.0618e-32	3.95772e-30	protein_coding	H2BC7
ENSG00000130477.15	91.4397	3.52889	0.296905	11.8856	1.40616e-32	5.15091e-30	protein_coding	UNC13A
ENSG00000147434.9	190.151	2.32697	0.196707	11.8296	2.74342e-32	9.87909e-30	protein_coding	CHRNA6
ENSG00000185130.5	8186.84	-2.01999	0.173765	-11.6249	3.08028e-31	1.09073e-28	protein_coding	H2BC13
ENSG00000196152.10	573.118	2.01869	0.174685	11.5561	6.87501e-31	2.39453e-28	protein_coding	ZNF79
ENSG00000146192.15	354.466	1.70116	0.150845	11.2775	1.69417e-29	5.80554e-27	protein_coding	FGD2
ENSG00000166130.15	1858.8	1.40499	0.12541	11.2032	3.93268e-29	1.32625e-26	protein_coding	IKBIP
ENSG00000136295.15	63.6534	4.82403	0.432472	11.1546	6.80279e-29	2.25831e-26	protein_coding	TTYH3
ENSG00000173530.6	364.53	1.79303	0.161111	11.1292	9.04392e-29	2.95611e-26	protein_coding	TNFRSF10D
ENSG00000005469.12	414.298	1.87092	0.168507	11.1029	1.21395e-28	3.90783e-26	protein_coding	CROT
ENSG00000168010.11	426.241	1.53831	0.138984	11.0683	1.78822e-28	5.67052e-26	protein_coding	ATG16L2
ENSG00000236700.6	227.432	2.21806	0.200694	11.0519	2.14524e-28	6.7026e-26	lncRNA	LINC01010
ENSG00000250337.7	1258.5	2.81397	0.256333	10.9778	4.88725e-28	1.50485e-25	lncRNA	PURPL
ENSG00000135423.13	180.317	4.77227	0.435174	10.9663	5.54708e-28	1.68362e-25	protein_coding	GLS2
ENSG00000151491.14	128.399	2.34327	0.213782	10.961	5.88257e-28	1.7603e-25	protein_coding	EPS8
ENSG00000270164.1	79.7	5.6347	0.515559	10.9293	8.34904e-28	2.46366e-25	lncRNA	LINC01480
ENSG00000261158.1	86.615	4.79046	0.441314	10.855	1.88805e-27	5.495e-25	lncRNA	AC109597.2
ENSG00000123384.14	47.0353	4.22165	0.389631	10.835	2.34971e-27	6.74621e-25	protein_coding	LRP1
ENSG00000180596.7	16999.9	-1.60735	0.149661	-10.7399	6.61143e-27	1.87289e-24	protein_coding	H2BC4
ENSG00000148541.13	148.625	7.35947	0.688833	10.684	1.2099e-26	3.38231e-24	protein_coding	FAM13C
ENSG00000162783.11	1445.71	1.88675	0.177159	10.65	1.74335e-26	4.8103e-24	protein_coding	IER5
ENSG00000177606.7	620.526	2.50997	0.235773	10.6457	1.82585e-26	4.97334e-24	protein_coding	JUN
ENSG00000139625.13	415.844	1.74718	0.165843	10.5351	5.95101e-26	1.5967e-23	protein_coding	MAP3K12
ENSG00000196576.15	2022.64	2.90562	0.275829	10.5342	6.01223e-26	1.5967e-23	protein_coding	PLXNB2
ENSG00000059728.11	398.324	1.4394	0.137035	10.5039	8.29198e-26	2.17496e-23	protein_coding	MXD1
ENSG00000173846.13	343.839	2.43863	0.232873	10.4719	1.16234e-25	3.01159e-23	protein_coding	PLK3
ENSG00000100298.15	95.0531	5.39563	0.515553	10.4657	1.24124e-25	3.17727e-23	protein_coding	APOBEC3H
ENSG00000249859.11	1395.12	1.32819	0.127235	10.4389	1.64764e-25	4.16735e-23	lncRNA	PVT1
ENSG00000286113.1	70.509	3.95449	0.380029	10.4058	2.33348e-25	5.8326e-23	lncRNA	AC022868.2
ENSG00000116717.13	1283.06	1.9978	0.192146	10.3973	2.5511e-25	6.30241e-23	protein_coding	GADD45A
ENSG00000143333.7	3591.62	1.78491	0.171697	10.3957	2.59492e-25	6.33696e-23	protein_coding	RGS16
ENSG00000020181.18	52.3553	3.568	0.343625	10.3834	2.95081e-25	7.12419e-23	protein_coding	ADGRA2
ENSG00000128944.13	1971.61	-1.23787	0.119283	-10.3776	3.13585e-25	7.48588e-23	protein_coding	KNSTRN
ENSG00000253878.5	119.755	2.41577	0.233398	10.3504	4.16634e-25	9.83534e-23	lncRNA	AC087752.3
ENSG00000057657.17	70.8679	3.0857	0.299089	10.317	5.90417e-25	1.37846e-22	protein_coding	PRDM1
ENSG00000086475.15	2327.25	-1.10311	0.10717	-10.2931	7.57043e-25	1.74828e-22	protein_coding	SEPHS1
ENSG00000287200.1	89.5001	3.01911	0.293875	10.2735	9.28203e-25	2.12049e-22	lncRNA	AC022506.2
ENSG00000259479.6	56.074	5.1686	0.503999	10.2552	1.12168e-24	2.53524e-22	transcribed_unprocessed_pseudogene	SORD2P
ENSG00000184939.16	662.573	1.76153	0.172208	10.2291	1.46841e-24	3.28399e-22	protein_coding	ZFP90
ENSG00000274349.4	240.423	1.8795	0.183931	10.2185	1.63871e-24	3.62668e-22	protein_coding	ZNF658
ENSG00000114315.4	72.4338	2.43635	0.238775	10.2035	1.91208e-24	4.18806e-22	protein_coding	HES1
ENSG00000112984.12	1768.09	-1.8722	0.183843	-10.1837	2.34575e-24	5.0855e-22	protein_coding	KIF20A
ENSG00000277453.1	48.9851	4.97129	0.488636	10.1738	2.59582e-24	5.57078e-22	lncRNA	AC010271.2
ENSG00000136531.17	224.121	3.53437	0.347514	10.1704	2.68687e-24	5.70853e-22	protein_coding	SCN2A
ENSG00000087088.20	1926.14	1.4489	0.142811	10.1456	3.46787e-24	7.29489e-22	protein_coding	BAX
ENSG00000144452.15	107.803	5.50186	0.542514	10.1414	3.61811e-24	7.5363e-22	protein_coding	ABCA12
ENSG00000124216.4	28.5955	4.49186	0.443026	10.139	3.70772e-24	7.64798e-22	protein_coding	SNAI1
ENSG00000145386.10	5631.4	-1.1308	0.11161	-10.1317	3.99834e-24	8.16815e-22	protein_coding	CCNA2
ENSG00000188613.7	70.1388	2.32093	0.22956	10.1104	4.96978e-24	1.0056e-21	protein_coding	NANOS1
ENSG00000157456.8	2570.03	-1.41319	0.139802	-10.1085	5.06306e-24	1.01481e-21	protein_coding	CCNB2
ENSG00000117461.15	731.972	1.57251	0.155698	10.0997	5.54143e-24	1.10031e-21	protein_coding	PIK3R3
ENSG00000186834.4	549.104	2.25666	0.224022	10.0734	7.24461e-24	1.42518e-21	protein_coding	HEXIM1
ENSG00000164938.14	6880.73	1.62006	0.160854	10.0716	7.37638e-24	1.43778e-21	protein_coding	TP53INP1
ENSG00000207005.1	214.752	2.94745	0.292763	10.0677	7.67332e-24	1.48207e-21	snRNA	RNU1-2
ENSG00000104998.4	565.761	2.5615	0.255281	10.034	1.08e-23	2.06717e-21	protein_coding	IL27RA
ENSG00000172667.11	2801.52	1.64092	0.163692	10.0244	1.19039e-23	2.25812e-21	protein_coding	ZMAT3
ENSG00000154767.15	2253.7	1.81264	0.181133	10.0073	1.4162e-23	2.66271e-21	protein_coding	XPC
ENSG00000196372.13	838.773	-1.60699	0.161272	-9.96452	2.17929e-23	4.06152e-21	protein_coding	ASB13
ENSG00000260193.1	56.015	4.0041	0.403607	9.92079	3.3807e-23	6.24576e-21	lncRNA	LINC02846
ENSG00000124067.17	359.167	2.02298	0.204034	9.91492	3.58546e-23	6.45566e-21	protein_coding	SLC12A4
ENSG00000130684.14	585.102	1.6729	0.16872	9.91525	3.57363e-23	6.45566e-21	protein_coding	ZNF337
ENSG00000256325.1	74.5123	3.24872	0.327628	9.91586	3.55175e-23	6.45566e-21	lncRNA	AC025423.1
ENSG00000106366.9	115.48	6.29736	0.635596	9.90781	3.8501e-23	6.87388e-21	protein_coding	SERPINE1
ENSG00000130940.15	411.753	2.51559	0.254247	9.89427	4.40797e-23	7.80432e-21	protein_coding	CASZ1
ENSG00000172890.13	2110.39	1.47249	0.149062	9.87842	5.16382e-23	9.06698e-21	protein_coding	NADSYN1
ENSG00000273703.2	6276.47	-2.04278	0.207138	-9.86194	6.08625e-23	1.05991e-20	protein_coding	H2BC14
ENSG00000261595.1	36.938	6.30319	0.640239	9.84506	7.19964e-23	1.24361e-20	lncRNA	AL603832.2
ENSG00000185088.14	10559.5	1.9662	0.200541	9.80448	1.07701e-22	1.84534e-20	protein_coding	RPS27L
ENSG00000268460.2	29.2944	6.05459	0.617772	9.80068	1.11827e-22	1.90069e-20	lncRNA	AC006262.1
ENSG00000175063.17	2703.46	-1.53755	0.157673	-9.75156	1.81663e-22	3.06319e-20	protein_coding	UBE2C
ENSG00000147883.12	129.442	2.2587	0.232458	9.71663	2.56109e-22	4.28447e-20	protein_coding	CDKN2B
ENSG00000182165.18	659.643	2.38182	0.24562	9.69718	3.09937e-22	5.14447e-20	lncRNA	TP53TG1
ENSG00000135926.15	432.89	2.35192	0.243456	9.66057	4.43379e-22	7.30235e-20	protein_coding	TMBIM1
ENSG00000267106.7	260.188	1.97687	0.204754	9.65486	4.68805e-22	7.66171e-20	lncRNA	ZNF561-AS1
ENSG00000120889.13	3732.8	1.61827	0.167683	9.65078	4.87851e-22	7.91212e-20	protein_coding	TNFRSF10B
ENSG00000171817.17	117.232	2.07239	0.215282	9.6264	6.18607e-22	9.95676e-20	protein_coding	ZNF540
ENSG00000178607.16	124.613	2.18969	0.228067	9.60107	7.91165e-22	1.26384e-19	protein_coding	ERN1
ENSG00000159433.12	161.593	1.89181	0.19712	9.59727	8.2093e-22	1.3016e-19	protein_coding	STARD9
ENSG00000122035.7	86.6132	2.77478	0.290305	9.55814	1.19891e-21	1.88682e-19	protein_coding	RASL11A
ENSG00000087074.8	432.196	1.93059	0.202103	9.55246	1.26652e-21	1.97857e-19	protein_coding	PPP1R15A
ENSG00000246090.7	79.3504	2.90577	0.305044	9.52574	1.63866e-21	2.54123e-19	lncRNA	AP002026.1
ENSG00000112297.17	1604.43	-0.977364	0.10277	-9.51024	1.90223e-21	2.92218e-19	protein_coding	CRYBG1
ENSG00000153029.14	1060.67	1.37695	0.144794	9.50972	1.91181e-21	2.92218e-19	protein_coding	MR1
ENSG00000108381.11	92.1102	6.15045	0.646937	9.50704	1.9617e-21	2.97702e-19	protein_coding	ASPA
ENSG00000107796.13	182.598	2.64477	0.278542	9.49503	2.20143e-21	3.31714e-19	protein_coding	ACTA2
ENSG00000100767.17	124.684	3.86038	0.407381	9.4761	2.63967e-21	3.94696e-19	protein_coding	PAPLN
ENSG00000140986.8	25.0112	3.80207	0.401256	9.47543	2.65657e-21	3.94696e-19	protein_coding	RPL3L
ENSG00000275405.1	193.509	2.47963	0.261737	9.47376	2.6996e-21	3.98304e-19	snRNA	AC213203.2
ENSG00000232815.1	52.7853	5.08941	0.540924	9.40874	5.02132e-21	7.35744e-19	unprocessed_pseudogene	DUX4L50
ENSG00000132563.16	382.521	2.16925	0.231098	9.38673	6.18895e-21	9.00619e-19	protein_coding	REEP2
ENSG00000256155.1	42.2139	6.68129	0.712205	9.38114	6.52609e-21	9.4322e-19	lncRNA	LINC02598
ENSG00000283078.1	44.4458	2.51597	0.2683	9.37746	6.75842e-21	9.70198e-19	lncRNA	AL137077.2
ENSG00000164050.13	151.97	2.39198	0.255909	9.34698	9.01846e-21	1.28595e-18	protein_coding	PLXNB1
ENSG00000128016.7	193.712	1.76666	0.189712	9.31232	1.25073e-20	1.77153e-18	protein_coding	ZFP36
ENSG00000167904.15	819.043	1.35682	0.145733	9.3103	1.2747e-20	1.79353e-18	protein_coding	TMEM68
ENSG00000026103.22	3055.16	2.20342	0.236743	9.3072	1.3125e-20	1.83456e-18	protein_coding	FAS
ENSG00000155366.17	385.517	2.59721	0.279242	9.3009	1.3926e-20	1.9338e-18	protein_coding	RHOC
ENSG00000266208.1	62.0659	3.72375	0.401177	9.28208	1.66202e-20	2.29294e-18	lncRNA	AC080112.2
ENSG00000117650.13	1167.2	-1.07545	0.116218	-9.25373	2.16787e-20	2.97151e-18	protein_coding	NEK2
ENSG00000169252.5	29.358	3.5694	0.386807	9.22785	2.76109e-20	3.76039e-18	protein_coding	ADRB2
ENSG00000268027.5	37.2843	3.39359	0.369165	9.19263	3.8336e-20	5.18781e-18	lncRNA	AC243960.1
ENSG00000224607.4	64.2068	3.37434	0.367489	9.18214	4.22595e-20	5.68256e-18	IG_V_pseudogene	IGKV1D-27
ENSG00000170854.18	1329.27	-0.795548	0.0867708	-9.16838	4.80166e-20	6.41611e-18	protein_coding	RIOX2
ENSG00000148400.12	392.858	2.97245	0.324718	9.15394	5.4892e-20	7.28897e-18	protein_coding	NOTCH1
ENSG00000196747.4	14278.9	-1.48272	0.162605	-9.11858	7.61155e-20	1.00444e-17	protein_coding	H2AC13
ENSG00000024526.17	2967.79	-1.21051	0.132815	-9.11425	7.92182e-20	1.03893e-17	protein_coding	DEPDC1
ENSG00000198833.7	2172.42	-1.15106	0.126479	-9.10081	8.96611e-20	1.16867e-17	protein_coding	UBE2J1
ENSG00000152818.18	991.649	1.22201	0.134451	9.08891	1.0004e-19	1.296e-17	protein_coding	UTRN
ENSG00000187837.4	17306.7	-1.51788	0.16715	-9.08095	1.07632e-19	1.3859e-17	protein_coding	H1-2
ENSG00000112249.14	3451.5	1.21744	0.134642	9.04208	1.53717e-19	1.95561e-17	protein_coding	ASCC3
ENSG00000126353.3	181.379	5.64706	0.62453	9.04209	1.53698e-19	1.95561e-17	protein_coding	CCR7
ENSG00000167992.13	62.8245	3.64109	0.403193	9.03066	1.70646e-19	2.15806e-17	protein_coding	VWCE
ENSG00000244509.4	1239.85	1.80817	0.200445	9.02078	1.86749e-19	2.34773e-17	protein_coding	APOBEC3C
ENSG00000177595.18	1192.87	2.30483	0.255988	9.00367	2.18288e-19	2.72809e-17	protein_coding	PIDD1
ENSG00000110171.20	145.057	2.47834	0.27622	8.97233	2.90296e-19	3.6068e-17	protein_coding	TRIM3
ENSG00000255398.3	70.453	5.31497	0.592639	8.9683	3.01113e-19	3.71945e-17	protein_coding	HCAR3
ENSG00000262714.1	128.414	5.854	0.65332	8.96039	3.23527e-19	3.97321e-17	lncRNA	AC007342.5
ENSG00000187994.14	1360.14	1.308	0.146459	8.93084	4.22792e-19	5.16244e-17	protein_coding	RINL
ENSG00000225611.1	29.9159	4.8463	0.543138	8.92279	4.54696e-19	5.52027e-17	lncRNA	LINC02158
ENSG00000237886.1	35.6459	4.07633	0.4571	8.91779	4.75677e-19	5.74218e-17	lncRNA	NALT1
ENSG00000128567.17	73.3134	4.39764	0.494141	8.89956	5.60685e-19	6.73012e-17	protein_coding	PODXL
ENSG00000120868.14	1721.52	1.19621	0.134463	8.89622	5.77834e-19	6.897e-17	protein_coding	APAF1
ENSG00000169896.18	70.3406	6.86621	0.778078	8.82458	1.09876e-18	1.30415e-16	protein_coding	ITGAM
ENSG00000175938.7	174.493	2.71991	0.308405	8.81929	1.15192e-18	1.35965e-16	protein_coding	ORAI3
ENSG00000239713.9	358.384	1.42737	0.16214	8.8033	1.3285e-18	1.55941e-16	protein_coding	APOBEC3G
ENSG00000277075.2	6251.13	-1.70805	0.194358	-8.78815	1.52047e-18	1.77494e-16	protein_coding	H2AC8
ENSG00000086544.3	465.455	1.9099	0.217407	8.78489	1.5652e-18	1.81717e-16	protein_coding	ITPKC
ENSG00000184357.5	30433.7	-1.6869	0.192382	-8.76849	1.81078e-18	2.09086e-16	protein_coding	H1-5
ENSG00000208028.1	26.5657	3.38535	0.386135	8.76729	1.83022e-18	2.10188e-16	miRNA	MIR616
ENSG00000106526.10	99.5522	1.93266	0.220507	8.76462	1.87401e-18	2.1406e-16	protein_coding	ACTR3C
ENSG00000179630.11	1338.46	1.82852	0.208702	8.7614	1.92847e-18	2.19103e-16	protein_coding	LACC1
ENSG00000143344.15	166.822	1.33909	0.153497	8.72386	2.68887e-18	3.03871e-16	protein_coding	RGL1
ENSG00000266904.6	42.7232	3.11156	0.356753	8.72189	2.73595e-18	3.07556e-16	lncRNA	LINC00663
ENSG00000111732.11	1367.82	-2.23487	0.256641	-8.70814	3.08908e-18	3.45425e-16	protein_coding	AICDA
ENSG00000253239.1	77.4407	1.91588	0.220439	8.69122	3.58567e-18	3.98854e-16	IG_V_pseudogene	IGLVI-70
ENSG00000188897.9	69.2938	2.42348	0.278953	8.68777	3.6962e-18	4.09008e-16	protein_coding	AC099489.1
ENSG00000188868.14	548.72	1.86026	0.214862	8.65794	4.80371e-18	5.28806e-16	protein_coding	ZNF563
ENSG00000253408.6	22.3294	3.85202	0.445485	8.6468	5.29633e-18	5.8003e-16	lncRNA	AC083973.1
ENSG00000255647.3	76.5046	2.90033	0.335515	8.64441	5.40839e-18	5.89265e-16	lncRNA	AC093510.1
ENSG00000100916.14	478.32	1.11803	0.129502	8.63333	5.95934e-18	6.45981e-16	protein_coding	BRMS1L
ENSG00000131791.8	704.122	1.52746	0.177847	8.58866	8.79888e-18	9.4894e-16	protein_coding	PRKAB2
ENSG00000275713.2	189.832	-2.40237	0.280731	-8.55753	1.15311e-17	1.23732e-15	protein_coding	H2BC9
ENSG00000140968.11	2720.62	-1.37962	0.161326	-8.55179	1.21197e-17	1.28748e-15	protein_coding	IRF8
ENSG00000198369.10	421.874	-1.43711	0.168037	-8.55236	1.20594e-17	1.28748e-15	protein_coding	SPRED2
ENSG00000163694.15	97.0179	2.59205	0.303529	8.53972	1.3455e-17	1.42221e-15	protein_coding	RBM47
ENSG00000155792.10	581.84	-1.933	0.226529	-8.53312	1.42454e-17	1.49831e-15	protein_coding	DEPTOR
ENSG00000164331.10	1060.23	1.89101	0.221908	8.52159	1.57376e-17	1.6471e-15	protein_coding	ANKRA2
ENSG00000184588.18	481.802	1.74568	0.204885	8.52032	1.59115e-17	1.64905e-15	protein_coding	PDE4B
ENSG00000198826.11	2768.98	-1.08254	0.127054	-8.52036	1.59064e-17	1.64905e-15	protein_coding	ARHGAP11A
ENSG00000115977.19	115.69	2.44093	0.286803	8.51084	1.72672e-17	1.78087e-15	protein_coding	AAK1
ENSG00000124635.9	8472.63	-1.61001	0.189318	-8.50429	1.82708e-17	1.87527e-15	protein_coding	H2BC11
ENSG00000177943.14	275.346	2.00399	0.235959	8.49293	2.01484e-17	2.04819e-15	protein_coding	MAMDC4
ENSG00000178096.9	73.7809	2.41281	0.284095	8.49298	2.01405e-17	2.04819e-15	protein_coding	BOLA1
ENSG00000095637.22	111.478	2.44286	0.287665	8.49201	2.03088e-17	2.05467e-15	protein_coding	SORBS1
ENSG00000048392.12	7519.75	1.3533	0.159376	8.49122	2.04475e-17	2.0589e-15	protein_coding	RRM2B
ENSG00000177359.20	61.7197	2.68874	0.316689	8.49016	2.06356e-17	2.06803e-15	transcribed_unprocessed_pseudogene	AC024940.2
ENSG00000112773.16	282.542	2.05927	0.24306	8.47227	2.40659e-17	2.40049e-15	protein_coding	TENT5A
ENSG00000230615.7	48.23	2.61355	0.309349	8.44855	2.94935e-17	2.92812e-15	lncRNA	AL139220.2
ENSG00000140297.13	72.9809	7.47714	0.88584	8.44073	3.1536e-17	3.11635e-15	protein_coding	GCNT3
ENSG00000078237.7	241.365	1.60605	0.190535	8.42916	3.48144e-17	3.42438e-15	protein_coding	TIGAR
ENSG00000006634.8	1641.58	-1.02046	0.12114	-8.42377	3.64567e-17	3.5694e-15	protein_coding	DBF4
ENSG00000168298.7	23736.8	-1.49517	0.177864	-8.40625	4.23315e-17	4.12557e-15	protein_coding	H1-4
ENSG00000117399.14	2400.76	-1.87562	0.223499	-8.39205	4.77732e-17	4.63465e-15	protein_coding	CDC20
ENSG00000267419.2	80.1382	2.18623	0.261465	8.36147	6.19428e-17	5.98199e-15	transcribed_unprocessed_pseudogene	ZNF56
ENSG00000117724.13	11431	-1.15416	0.138599	-8.3273	8.27055e-17	7.95095e-15	protein_coding	CENPF
ENSG00000284703.1	62.554	-2.69089	0.32338	-8.32116	8.71081e-17	8.33648e-15	lncRNA	AL805961.1
ENSG00000247624.6	27.3256	3.53135	0.425321	8.3028	1.01685e-16	9.68787e-15	lncRNA	CPEB2-DT
ENSG00000184661.14	1870.41	-0.94455	0.113983	-8.28676	1.16371e-16	1.10376e-14	protein_coding	CDCA2
ENSG00000112343.11	1017.07	1.0061	0.121651	8.27038	1.3353e-16	1.26088e-14	protein_coding	TRIM38
ENSG00000142798.20	56.5432	4.28918	0.518901	8.26588	1.38672e-16	1.30364e-14	protein_coding	HSPG2
ENSG00000183196.10	51.2545	3.73111	0.451849	8.25742	1.48855e-16	1.3932e-14	protein_coding	CHST6
ENSG00000103522.16	410.083	1.52711	0.18528	8.24219	1.69087e-16	1.57562e-14	protein_coding	IL21R
ENSG00000115194.11	168.586	2.05224	0.249965	8.21013	2.20948e-16	2.0499e-14	protein_coding	SLC30A3
ENSG00000103056.12	43.6556	3.13314	0.381669	8.20906	2.22936e-16	2.05116e-14	protein_coding	SMPD3
ENSG00000142765.18	747.248	1.93042	0.235159	8.20901	2.23015e-16	2.05116e-14	protein_coding	SYTL1
ENSG00000067182.8	85.4543	1.8515	0.225922	8.19534	2.49882e-16	2.28836e-14	protein_coding	TNFRSF1A
ENSG00000139289.13	286.058	1.84292	0.225555	8.17059	3.06897e-16	2.79843e-14	protein_coding	PHLDA1
ENSG00000234678.2	50.8584	3.16089	0.387031	8.16702	3.16102e-16	2.87004e-14	lncRNA	ELF3-AS1
ENSG00000136156.15	932.449	1.12895	0.138246	8.16622	3.18212e-16	2.8769e-14	protein_coding	ITM2B
ENSG00000155875.15	20.4003	3.40245	0.41694	8.16054	3.33521e-16	2.98987e-14	protein_coding	SAXO1
ENSG00000278828.1	16714.4	-1.75902	0.21555	-8.16058	3.33407e-16	2.98987e-14	protein_coding	H3C10
ENSG00000042445.14	1437.13	1.49792	0.184797	8.10576	5.24164e-16	4.67916e-14	protein_coding	RETSAT
ENSG00000273768.1	491.581	1.60602	0.19821	8.10262	5.37898e-16	4.78166e-14	snRNA	RNVU1-29
ENSG00000124224.17	307.202	1.39133	0.171823	8.09743	5.61346e-16	4.96932e-14	transcribed_unprocessed_pseudogene	PPP4R1L
ENSG00000170584.11	878.135	-0.953968	0.117953	-8.08766	6.08206e-16	5.36181e-14	protein_coding	NUDCD2
ENSG00000122299.12	1493.45	0.863552	0.106912	8.0772	6.62698e-16	5.7941e-14	protein_coding	ZC3H7A
ENSG00000276368.2	10747	-1.64896	0.204139	-8.07765	6.60293e-16	5.7941e-14	protein_coding	H2AC14
ENSG00000208037.1	36.3857	3.25343	0.404357	8.04595	8.55818e-16	7.45193e-14	miRNA	MIR320A
ENSG00000259826.1	57.5545	1.84574	0.229427	8.04498	8.62571e-16	7.48007e-14	lncRNA	AC072061.1
ENSG00000189136.9	68.202	1.73432	0.215904	8.03282	9.52545e-16	8.22673e-14	transcribed_unprocessed_pseudogene	UBE2Q2P1
ENSG00000005249.13	2874.4	-1.48828	0.185408	-8.02705	9.98458e-16	8.58836e-14	protein_coding	PRKAR2B
ENSG00000158373.8	17327.5	-1.38694	0.172985	-8.0177	1.07742e-15	9.23015e-14	protein_coding	H2BC5
ENSG00000168487.19	150.475	2.47236	0.308459	8.01518	1.09973e-15	9.38352e-14	protein_coding	BMP1
ENSG00000285646.2	247.073	1.46498	0.183522	7.98257	1.43319e-15	1.21798e-13	lncRNA	AL021155.4
ENSG00000278588.2	10275	-1.41029	0.176683	-7.98204	1.43932e-15	1.21832e-13	protein_coding	H2BC10
ENSG00000270361.1	39.7615	2.96737	0.371885	7.97927	1.47196e-15	1.241e-13	lncRNA	AL451085.2
ENSG00000172578.12	5097.1	-0.939994	0.11786	-7.97551	1.5175e-15	1.27434e-13	protein_coding	KLHL6
ENSG00000137500.9	2426.67	1.1029	0.138599	7.95745	1.7562e-15	1.46899e-13	protein_coding	CCDC90B
ENSG00000184828.10	25.2661	5.8695	0.739928	7.93253	2.14721e-15	1.78901e-13	protein_coding	ZBTB7C
ENSG00000139926.16	240.145	1.40735	0.177684	7.92052	2.36515e-15	1.96289e-13	protein_coding	FRMD6
ENSG00000144040.13	133.128	1.42749	0.180403	7.9128	2.51669e-15	2.08053e-13	protein_coding	SFXN5
ENSG00000206652.1	128.923	2.60897	0.329756	7.91182	2.53659e-15	2.08885e-13	snRNA	RNU1-1
ENSG00000125462.18	60.596	2.26382	0.286293	7.90737	2.62875e-15	2.15638e-13	protein_coding	C1orf61
ENSG00000165507.9	28.5603	5.09141	0.64463	7.89819	2.82986e-15	2.31243e-13	protein_coding	DEPP1
ENSG00000163435.16	38.7741	3.24475	0.410898	7.89672	2.86337e-15	2.33085e-13	protein_coding	ELF3
ENSG00000197153.5	9412.31	-1.63512	0.207482	-7.88077	3.25364e-15	2.63843e-13	protein_coding	H3C12
ENSG00000183943.6	1019.87	1.50781	0.191404	7.87762	3.33672e-15	2.69551e-13	protein_coding	PRKX
ENSG00000230832.3	33.1687	3.08192	0.391254	7.87702	3.35282e-15	2.69826e-13	processed_pseudogene	AC241584.1
ENSG00000189233.12	4342.12	-1.07893	0.137167	-7.86578	3.66802e-15	2.94078e-13	protein_coding	NUGGC
ENSG00000196550.10	141.139	-1.51798	0.193324	-7.85201	4.09421e-15	3.27013e-13	protein_coding	FAM72A
ENSG00000197124.12	522.274	1.57648	0.201496	7.82384	5.12355e-15	4.07696e-13	protein_coding	ZNF682
ENSG00000137193.14	388.059	-1.37093	0.175283	-7.82126	5.22953e-15	4.14577e-13	protein_coding	PIM1
ENSG00000090013.11	515.9	1.61135	0.20658	7.80014	6.18362e-15	4.88391e-13	protein_coding	BLVRB
ENSG00000105246.6	43.437	6.93811	0.891911	7.77893	7.31402e-15	5.75532e-13	protein_coding	EBI3
ENSG00000119630.14	169.682	2.20369	0.283346	7.7774	7.40291e-15	5.80377e-13	protein_coding	PGF
ENSG00000113328.19	8505.46	1.22318	0.157344	7.77396	7.60718e-15	5.94199e-13	protein_coding	CCNG1
ENSG00000143297.19	1122.72	1.14662	0.147533	7.77193	7.73003e-15	6.01583e-13	protein_coding	FCRL5
ENSG00000237054.9	43.24	2.99539	0.38672	7.74563	9.51059e-15	7.37452e-13	lncRNA	PRMT5-AS1
ENSG00000137216.19	337.761	1.77218	0.228993	7.73903	1.00176e-14	7.73942e-13	protein_coding	TMEM63B
ENSG00000121716.20	120.805	-1.57345	0.203476	-7.73286	1.05159e-14	8.09496e-13	protein_coding	PILRB
ENSG00000182481.9	6932.66	-1.23816	0.160295	-7.72425	1.12514e-14	8.62987e-13	protein_coding	KPNA2
ENSG00000168675.18	255.679	2.42068	0.313731	7.71579	1.20232e-14	9.18865e-13	protein_coding	LDLRAD4
ENSG00000158406.4	8157.05	-1.50938	0.195742	-7.71108	1.24762e-14	9.5007e-13	protein_coding	H4C8
ENSG00000124575.7	13432.4	-1.65529	0.215043	-7.69751	1.38738e-14	1.05273e-12	protein_coding	H1-3
ENSG00000225511.7	38.6234	5.37238	0.698218	7.69443	1.42129e-14	1.07462e-12	transcribed_unprocessed_pseudogene	LINC00475
ENSG00000120725.13	620.482	1.11026	0.144342	7.69192	1.44938e-14	1.09197e-12	protein_coding	SIL1
ENSG00000140873.16	131.86	-1.5015	0.195291	-7.6885	1.48865e-14	1.11759e-12	protein_coding	ADAMTS18
ENSG00000067601.8	133.762	1.32599	0.172848	7.67146	1.70055e-14	1.27218e-12	transcribed_unprocessed_pseudogene	PMS2P4
ENSG00000215154.6	57.3906	1.99543	0.260653	7.65553	1.92514e-14	1.43514e-12	transcribed_unprocessed_pseudogene	AC141586.1
ENSG00000101000.6	63.9832	2.29782	0.300422	7.64863	2.03136e-14	1.50903e-12	protein_coding	PROCR
ENSG00000139370.12	735.413	-1.02952	0.134738	-7.6409	2.15712e-14	1.59687e-12	protein_coding	SLC15A4
ENSG00000134775.15	394.974	-1.35828	0.177804	-7.6392	2.18571e-14	1.61242e-12	protein_coding	FHOD3
ENSG00000183624.14	2190.36	-1.89565	0.248171	-7.6385	2.19767e-14	1.61563e-12	protein_coding	HMCES
ENSG00000255046.1	72.6751	1.78712	0.234826	7.61041	2.73229e-14	2.00173e-12	lncRNA	AC069185.1
ENSG00000227811.3	25.7341	4.23625	0.556713	7.60939	2.75387e-14	2.01061e-12	lncRNA	INKA2-AS1
ENSG00000278156.2	33.3795	2.36506	0.311007	7.60453	2.85937e-14	2.08049e-12	lncRNA	TSC22D1-AS1
ENSG00000050555.18	31.9452	3.59022	0.472577	7.5971	3.02835e-14	2.19591e-12	protein_coding	LAMC3
ENSG00000249069.8	18.3038	5.08164	0.669635	7.58867	3.23196e-14	2.33559e-12	lncRNA	LINC01033
ENSG00000245552.7	39.0988	3.40262	0.450903	7.54623	4.48045e-14	3.22683e-12	lncRNA	AP000787.1
ENSG00000285693.1	68.606	1.67933	0.222564	7.5454	4.50899e-14	3.23642e-12	lncRNA	AP002381.2
ENSG00000197903.8	9639.88	-1.69806	0.2254	-7.53353	4.9388e-14	3.53299e-12	protein_coding	H2BC12
ENSG00000246174.9	127.805	1.4211	0.188693	7.53129	5.02419e-14	3.58201e-12	lncRNA	KCTD21-AS1
ENSG00000213390.11	1088.34	-0.92629	0.123098	-7.52479	5.28056e-14	3.7522e-12	protein_coding	ARHGAP19
ENSG00000275126.2	10452.1	-1.38536	0.184303	-7.51673	5.61628e-14	3.97745e-12	protein_coding	H4C13
ENSG00000255202.1	28.0729	8.1605	1.08602	7.5141	5.7304e-14	4.04479e-12	lncRNA	AL049629.1
ENSG00000071189.21	2835.34	1.17319	0.156879	7.47831	7.52849e-14	5.29637e-12	protein_coding	SNX13
ENSG00000120693.13	1640.6	-1.2926	0.172857	-7.47786	7.55398e-14	5.29676e-12	protein_coding	SMAD9
ENSG00000196975.16	268.362	1.70885	0.228655	7.4735	7.80879e-14	5.45742e-12	protein_coding	ANXA4
ENSG00000284946.1	178.55	-1.53709	0.20575	-7.47068	7.97807e-14	5.55744e-12	protein_coding	AC068831.8
ENSG00000274997.2	8062.87	-1.3231	0.177225	-7.46568	8.28677e-14	5.75362e-12	protein_coding	H2AC12
ENSG00000151065.14	563.018	1.20171	0.160988	7.46458	8.35685e-14	5.78338e-12	protein_coding	DCP1B
ENSG00000226859.1	73.3092	7.9188	1.06173	7.45841	8.7571e-14	6.04069e-12	lncRNA	LINC02051
ENSG00000148925.10	2168.15	1.24453	0.167058	7.44968	9.35695e-14	6.43358e-12	protein_coding	BTBD10
ENSG00000223883.2	40.298	9.02736	1.2119	7.44891	9.4117e-14	6.45035e-12	lncRNA	LINC01707
ENSG00000214842.5	54.0936	3.01468	0.405376	7.43676	1.03187e-13	7.04925e-12	protein_coding	RAD51AP2
ENSG00000161800.13	3013.59	-0.784497	0.105997	-7.40112	1.3504e-13	9.19573e-12	protein_coding	RACGAP1
ENSG00000263823.1	30.3252	2.44454	0.330841	7.38885	1.48107e-13	1.00533e-11	lncRNA	AC009831.1
ENSG00000104689.10	1647.48	1.10077	0.14989	7.34386	2.07525e-13	1.40417e-11	protein_coding	TNFRSF10A
ENSG00000090020.11	174.573	1.65836	0.225972	7.33879	2.15528e-13	1.45369e-11	protein_coding	SLC9A1
ENSG00000111913.20	2839.56	-0.918015	0.125284	-7.32746	2.34562e-13	1.57706e-11	protein_coding	RIPOR2
ENSG00000125347.14	1449.24	1.13642	0.155423	7.31181	2.6357e-13	1.7665e-11	protein_coding	IRF1
ENSG00000269800.1	23.6382	4.55752	0.626483	7.27476	3.47028e-13	2.31854e-11	processed_pseudogene	PLEKHA3P1
ENSG00000237989.1	280.608	1.3358	0.183729	7.27051	3.58139e-13	2.38527e-11	lncRNA	LINC01679
ENSG00000111110.12	42.6048	6.45716	0.889601	7.25848	3.91456e-13	2.59902e-11	protein_coding	PPM1H
ENSG00000287645.1	55.4463	3.06394	0.422483	7.25223	4.09956e-13	2.71337e-11	lncRNA	AC092939.1
ENSG00000115884.11	574.259	1.77936	0.245899	7.23613	4.61658e-13	3.03876e-11	protein_coding	SDC1
ENSG00000168913.7	94.9815	2.32465	0.32126	7.23604	4.61979e-13	3.03876e-11	protein_coding	ENHO
ENSG00000136527.18	8233.26	-0.507027	0.0700754	-7.23544	4.64018e-13	3.04275e-11	protein_coding	TRA2B
ENSG00000068489.13	1215.15	-1.10531	0.15285	-7.23135	4.78207e-13	3.12615e-11	protein_coding	PRR11
ENSG00000120217.14	117.734	2.78715	0.385829	7.22378	5.05605e-13	3.29512e-11	protein_coding	CD274
ENSG00000224318.6	23.9027	4.81281	0.66711	7.2144	5.41704e-13	3.51959e-11	lncRNA	CHL1-AS2
ENSG00000131153.9	1681.68	-0.961786	0.133457	-7.20669	5.73292e-13	3.71346e-11	protein_coding	GINS2
ENSG00000197121.15	659.564	1.83612	0.255115	7.19724	6.14452e-13	3.96798e-11	protein_coding	PGAP1
ENSG00000143815.15	4427.97	-0.757545	0.105311	-7.19344	6.31808e-13	4.0554e-11	protein_coding	LBR
ENSG00000151575.14	942.822	1.56559	0.217634	7.19368	6.30684e-13	4.0554e-11	protein_coding	TEX9
ENSG00000113140.11	22.8873	3.48689	0.484806	7.19235	6.36842e-13	4.07541e-11	protein_coding	SPARC
ENSG00000135253.14	179.836	1.5416	0.21444	7.18894	6.52981e-13	4.16613e-11	protein_coding	KCP
ENSG00000005801.18	1901.18	0.953654	0.132815	7.1803	6.95569e-13	4.42457e-11	protein_coding	ZNF195
ENSG00000259804.1	40.6415	2.08943	0.291348	7.17161	7.41209e-13	4.70081e-11	lncRNA	AC027682.1
ENSG00000245532.9	5707.71	1.87776	0.261879	7.17033	7.4815e-13	4.73071e-11	lncRNA	NEAT1
ENSG00000104043.15	40.4877	4.51559	0.629969	7.16795	7.61273e-13	4.79941e-11	protein_coding	ATP8B4
ENSG00000106459.15	409.727	-0.91548	0.127833	-7.16153	7.97831e-13	5.01501e-11	protein_coding	NRF1
ENSG00000139193.3	1721.82	-1.04851	0.146472	-7.15843	8.16072e-13	5.11453e-11	protein_coding	CD27
ENSG00000186226.9	63.7545	7.50984	1.05104	7.14516	8.98883e-13	5.61696e-11	protein_coding	LCE1E
ENSG00000100100.13	886.158	1.6612	0.232612	7.14152	9.23023e-13	5.75089e-11	protein_coding	PIK3IP1
ENSG00000117616.18	1690.15	0.920616	0.128935	7.14016	9.3221e-13	5.79115e-11	protein_coding	RSRP1
ENSG00000286416.1	66.9144	1.64637	0.230768	7.1343	9.72778e-13	6.02555e-11	lncRNA	AL442067.3
ENSG00000236021.2	28.912	2.61737	0.36768	7.1186	1.09027e-12	6.7337e-11	lncRNA	AL591043.2
ENSG00000079385.22	137.075	1.97574	0.277674	7.1153	1.11666e-12	6.87668e-11	protein_coding	CEACAM1
ENSG00000152518.8	176.019	1.669	0.234589	7.11458	1.12254e-12	6.8929e-11	protein_coding	ZFP36L2
ENSG00000186115.13	74.5343	8.55924	1.20352	7.11184	1.14507e-12	7.01102e-11	protein_coding	CYP4F2
ENSG00000113916.18	3935.29	-1.07561	0.151734	-7.0888	1.35276e-12	8.25884e-11	protein_coding	BCL6
ENSG00000152689.18	2570.31	-1.17251	0.165585	-7.08104	1.43078e-12	8.71011e-11	protein_coding	RASGRP3
ENSG00000164574.16	578.149	1.20235	0.169809	7.08062	1.43516e-12	8.71182e-11	protein_coding	GALNT10
ENSG00000100439.10	550.713	1.22955	0.1737	7.07857	1.45645e-12	8.81586e-11	protein_coding	ABHD4
ENSG00000240891.8	232.946	1.37606	0.19449	7.07522	1.49217e-12	9.00643e-11	protein_coding	PLCXD2
ENSG00000253125.1	59.0045	7.43143	1.05106	7.07039	1.54495e-12	9.29859e-11	lncRNA	AC055854.1
ENSG00000155324.10	125.336	1.50833	0.213906	7.05133	1.77214e-12	1.06059e-10	protein_coding	GRAMD2B
ENSG00000169118.18	821.233	0.950682	0.134819	7.05156	1.76919e-12	1.06059e-10	protein_coding	CSNK1G1
ENSG00000197019.5	375.363	2.07208	0.293907	7.05012	1.78764e-12	1.06686e-10	protein_coding	SERTAD1
ENSG00000124766.7	54.5781	2.05225	0.291874	7.03127	2.04664e-12	1.21461e-10	protein_coding	SOX4
ENSG00000164066.13	65.7353	7.50047	1.06668	7.03162	2.04145e-12	1.21461e-10	protein_coding	INTU
ENSG00000115306.16	1571.58	-1.31132	0.18669	-7.02406	2.15509e-12	1.2754e-10	protein_coding	SPTBN1
ENSG00000101928.13	792.799	1.1952	0.170273	7.01936	2.22888e-12	1.31541e-10	protein_coding	MOSPD1
ENSG00000188483.8	66.7703	2.69216	0.383679	7.0167	2.27178e-12	1.33701e-10	protein_coding	IER5L
ENSG00000091527.15	11055.6	-0.995049	0.142001	-7.00735	2.42869e-12	1.42542e-10	protein_coding	CDV3
ENSG00000274641.2	5479.93	-1.84532	0.263981	-6.99036	2.74176e-12	1.60472e-10	protein_coding	H2BC17
ENSG00000251095.7	39.6549	5.17329	0.742468	6.96769	3.22181e-12	1.88051e-10	lncRNA	AC093866.1
ENSG00000226648.2	38.7535	2.77031	0.397809	6.96392	3.30931e-12	1.92629e-10	lncRNA	PLCG1-AS1
ENSG00000104951.16	30.6952	3.08959	0.443754	6.96239	3.34543e-12	1.94199e-10	protein_coding	IL4I1
ENSG00000161714.12	69.6213	2.90788	0.417772	6.96044	3.39203e-12	1.96368e-10	protein_coding	PLCD3
ENSG00000099204.20	1861.81	-1.25596	0.180574	-6.95541	3.51534e-12	2.02954e-10	protein_coding	ABLIM1
ENSG00000108384.15	3622.04	1.16476	0.167498	6.95389	3.5534e-12	2.04595e-10	protein_coding	RAD51C
ENSG00000280027.1	51.8018	6.23733	0.897626	6.94869	3.68681e-12	2.11703e-10	TEC	AC007342.9
ENSG00000086967.10	264.415	2.42518	0.350299	6.92319	4.41591e-12	2.52885e-10	protein_coding	MYBPC2
ENSG00000116990.11	45.3133	2.02638	0.293432	6.90579	4.99235e-12	2.85128e-10	protein_coding	MYCL
ENSG00000203814.6	8240.14	-1.63938	0.237725	-6.89615	5.34295e-12	3.04333e-10	protein_coding	H2BC18
ENSG00000119471.15	1548.99	0.983175	0.142879	6.88116	5.93683e-12	3.36357e-10	protein_coding	HSDL2
ENSG00000134046.12	2557.09	-0.708709	0.102992	-6.88122	5.93424e-12	3.36357e-10	protein_coding	MBD2
ENSG00000188610.12	255.349	-1.51842	0.220688	-6.8804	5.96829e-12	3.3724e-10	protein_coding	FAM72B
ENSG00000165632.8	248.603	1.33361	0.193916	6.87727	6.10114e-12	3.43833e-10	protein_coding	TAF3
ENSG00000163564.15	98.9635	3.01809	0.439095	6.87345	6.26676e-12	3.52232e-10	protein_coding	PYHIN1
ENSG00000078304.19	4859.54	-0.750658	0.109268	-6.86986	6.42636e-12	3.60249e-10	protein_coding	PPP2R5C
ENSG00000176428.6	109.217	2.13385	0.310863	6.86429	6.68249e-12	3.73622e-10	protein_coding	VPS37D
ENSG00000131650.14	108.88	1.81363	0.264747	6.85042	7.36341e-12	4.10612e-10	protein_coding	KREMEN2
ENSG00000230109.1	22.7435	4.88612	0.715584	6.82816	8.60124e-12	4.78382e-10	lncRNA	LINC02643
ENSG00000075336.12	1552.16	0.690067	0.101287	6.81301	9.55755e-12	5.30182e-10	protein_coding	TIMM21
ENSG00000206737.1	367.263	1.75651	0.258228	6.80217	1.03053e-11	5.70175e-10	snRNA	RNVU1-18
ENSG00000165171.11	33.6775	3.2134	0.472655	6.79861	1.05636e-11	5.82944e-10	protein_coding	METTL27
ENSG00000172602.11	647.34	1.04837	0.15422	6.79784	1.06201e-11	5.84545e-10	protein_coding	RND1
ENSG00000106829.19	715.568	0.973312	0.14324	6.79496	1.08345e-11	5.94808e-10	protein_coding	TLE4
ENSG00000264920.2	209.661	1.26481	0.186184	6.79333	1.09571e-11	5.99988e-10	lncRNA	AC018521.5
ENSG00000279048.1	50.8566	2.12541	0.313057	6.78922	1.12742e-11	6.15763e-10	TEC	AC080080.1
ENSG00000151233.11	1789.35	1.08336	0.159731	6.78242	1.1818e-11	6.43807e-10	protein_coding	GXYLT1
ENSG00000138271.6	62.1968	8.19857	1.21107	6.7697	1.29054e-11	7.01247e-10	protein_coding	GPR87
ENSG00000128829.12	955.37	1.29487	0.191377	6.76606	1.32335e-11	7.15415e-10	protein_coding	EIF2AK4
ENSG00000137103.20	100.924	1.24639	0.184204	6.76635	1.32068e-11	7.15415e-10	protein_coding	TMEM8B
ENSG00000260572.1	47.6149	2.06874	0.306065	6.75914	1.38815e-11	7.48544e-10	lncRNA	AC069224.2
ENSG00000123600.20	587.844	0.707107	0.10465	6.75686	1.41015e-11	7.58482e-10	protein_coding	METTL8
ENSG00000166866.13	40.2039	2.27835	0.337471	6.75126	1.46567e-11	7.86355e-10	protein_coding	MYO1A
ENSG00000048471.14	302.802	1.04575	0.155047	6.74469	1.53356e-11	8.20704e-10	protein_coding	SNX29
ENSG00000216775.3	289.72	1.21969	0.18117	6.73229	1.67008e-11	8.9152e-10	transcribed_unprocessed_pseudogene	AL109918.1
ENSG00000267270.6	13.7397	3.1323	0.465298	6.73182	1.67553e-11	8.92189e-10	lncRNA	PARD6G-AS1
ENSG00000234546.4	48.4874	2.99123	0.444612	6.72773	1.72328e-11	9.15319e-10	lncRNA	LNCTAM34A
ENSG00000166405.15	40.2192	8.17428	1.21657	6.71913	1.82807e-11	9.68557e-10	protein_coding	RIC3
ENSG00000107438.9	229.616	1.65082	0.246131	6.70707	1.9857e-11	1.04686e-09	protein_coding	PDLIM1
ENSG00000245648.2	45.4178	4.46368	0.665487	6.7074	1.98128e-11	1.04686e-09	lncRNA	AC022075.1
ENSG00000231802.1	20.4437	3.06062	0.457678	6.68728	2.27363e-11	1.19568e-09	processed_pseudogene	AC009502.1
ENSG00000131015.5	63.1552	2.00067	0.299561	6.67869	2.41092e-11	1.26475e-09	protein_coding	ULBP2
ENSG00000170325.14	295.128	-0.987601	0.147989	-6.67348	2.49801e-11	1.30721e-09	protein_coding	PRDM10
ENSG00000042493.16	121.786	1.5503	0.232562	6.66617	2.62562e-11	1.37061e-09	protein_coding	CAPG
ENSG00000239521.8	109.028	1.24525	0.186842	6.66472	2.65164e-11	1.3808e-09	protein_coding	CASTOR3
ENSG00000162241.12	142.966	1.42525	0.213881	6.66375	2.66924e-11	1.38657e-09	protein_coding	SLC25A45
ENSG00000198753.12	36.5319	7.25029	1.0883	6.66201	2.70109e-11	1.39969e-09	protein_coding	PLXNB3
ENSG00000248429.5	50.9387	2.73092	0.411028	6.64412	3.0504e-11	1.57685e-09	lncRNA	FAM198B-AS1
ENSG00000162236.12	877.294	0.809537	0.121894	6.64134	3.10839e-11	1.60293e-09	protein_coding	STX5
ENSG00000254455.1	18.9204	2.82799	0.426407	6.63215	3.30843e-11	1.70196e-09	processed_pseudogene	HIGD1AP10
ENSG00000095739.11	63.9917	1.69781	0.256242	6.62578	3.4543e-11	1.77271e-09	protein_coding	BAMBI
ENSG00000238197.6	36.6457	2.25216	0.340175	6.62059	3.57757e-11	1.83154e-09	lncRNA	PAXBP1-AS1
ENSG00000170476.16	1000.45	-1.22485	0.185111	-6.61687	3.66877e-11	1.87372e-09	protein_coding	MZB1
ENSG00000130766.5	1127.2	1.27428	0.192616	6.61566	3.69889e-11	1.88457e-09	protein_coding	SESN2
ENSG00000186056.10	26.3911	2.79689	0.423922	6.59764	4.17759e-11	2.12337e-09	lncRNA	MATN1-AS1
ENSG00000089685.15	1782.59	-1.47484	0.223618	-6.59536	4.24223e-11	2.15109e-09	protein_coding	BIRC5
ENSG00000165272.16	65.4107	2.92623	0.444049	6.58989	4.40145e-11	2.22651e-09	protein_coding	AQP3
ENSG00000102316.17	929.623	0.810948	0.123174	6.58373	4.58788e-11	2.3153e-09	protein_coding	MAGED2
ENSG00000101846.8	1421.18	-0.857449	0.130417	-6.57468	4.8759e-11	2.45482e-09	protein_coding	STS
ENSG00000137807.15	1996	-1.07055	0.162923	-6.5709	5.00114e-11	2.51192e-09	protein_coding	KIF23
ENSG00000128965.13	585.492	1.35815	0.206998	6.56118	5.33828e-11	2.67493e-09	protein_coding	CHAC1
ENSG00000144354.14	2907.23	-0.742821	0.113236	-6.55992	5.3836e-11	2.69129e-09	protein_coding	CDCA7
ENSG00000155096.14	4580.7	-0.80566	0.123044	-6.54776	5.84056e-11	2.91288e-09	protein_coding	AZIN1
ENSG00000090061.17	575.573	1.08296	0.165411	6.54711	5.86613e-11	2.91878e-09	protein_coding	CCNK
ENSG00000196734.9	64.027	5.84986	0.89356	6.54669	5.88278e-11	2.92022e-09	protein_coding	LCE1B
ENSG00000120280.6	398.995	1.2974	0.19827	6.54357	6.00663e-11	2.96784e-09	protein_coding	CXorf21
ENSG00000184007.21	5774.94	-0.722964	0.110481	-6.54379	5.99782e-11	2.96784e-09	protein_coding	PTP4A2
ENSG00000026751.17	33.9669	4.01086	0.613085	6.54209	6.0664e-11	2.99041e-09	protein_coding	SLAMF7
ENSG00000108021.20	4849.95	-0.759788	0.11617	-6.54033	6.13821e-11	3.0188e-09	protein_coding	TASOR2
ENSG00000071994.11	1045.93	-0.771529	0.11806	-6.53503	6.35965e-11	3.12049e-09	protein_coding	PDCD2
ENSG00000277369.1	29.713	2.12832	0.325747	6.53365	6.41856e-11	3.14214e-09	lncRNA	AC010654.1
ENSG00000232936.6	47.6775	1.84916	0.283357	6.52588	6.76034e-11	3.30184e-09	lncRNA	AL157400.2
ENSG00000134954.14	2554.27	-0.992502	0.152247	-6.51904	7.07567e-11	3.44793e-09	protein_coding	ETS1
ENSG00000224592.5	20.9295	3.49275	0.535806	6.5187	7.09215e-11	3.44805e-09	lncRNA	MIR3659HG
ENSG00000081320.11	8694.42	-0.875139	0.134439	-6.50956	7.53717e-11	3.65604e-09	protein_coding	STK17B
ENSG00000100522.10	1438.8	-0.632994	0.0972992	-6.50565	7.73596e-11	3.74392e-09	protein_coding	GNPNAT1
ENSG00000149577.16	674.582	1.41387	0.217382	6.50411	7.81533e-11	3.77374e-09	protein_coding	SIDT2
ENSG00000137731.14	25.3721	3.24808	0.49996	6.49669	8.21087e-11	3.95574e-09	protein_coding	FXYD2
ENSG00000176531.10	100.852	1.85063	0.285487	6.48238	9.02882e-11	4.33996e-09	protein_coding	PHLDB3
ENSG00000139211.6	1026.75	0.828806	0.127943	6.47795	9.29765e-11	4.45909e-09	protein_coding	AMIGO2
ENSG00000198081.11	466.001	-0.796887	0.123272	-6.46444	1.01674e-10	4.86523e-09	protein_coding	ZBTB14
ENSG00000175866.15	16.4855	3.36619	0.520789	6.46364	1.02216e-10	4.88018e-09	protein_coding	BAIAP2
ENSG00000197872.11	92.8773	2.58368	0.399785	6.46267	1.02874e-10	4.90057e-09	protein_coding	CYRIA
ENSG00000120802.13	12333.4	-0.653043	0.101067	-6.46152	1.03658e-10	4.92689e-09	protein_coding	TMPO
ENSG00000188322.7	21.1187	3.30616	0.511991	6.45745	1.06483e-10	5.04985e-09	protein_coding	SBK1
ENSG00000076513.17	7014.97	-0.583896	0.0904414	-6.45607	1.07458e-10	5.08477e-09	protein_coding	ANKRD13A
ENSG00000177374.13	61.3126	3.3166	0.513825	6.45472	1.0842e-10	5.11886e-09	protein_coding	HIC1
ENSG00000275379.2	8066.61	-1.3544	0.209968	-6.45051	1.11477e-10	5.25155e-09	protein_coding	H3C11
ENSG00000137843.12	52.6397	2.74723	0.425939	6.44981	1.11991e-10	5.26408e-09	protein_coding	PAK6
ENSG00000267265.5	69.8228	1.45292	0.225314	6.44843	1.13015e-10	5.30049e-09	lncRNA	AC011476.3
ENSG00000136153.20	517.071	1.30043	0.201917	6.44042	1.19143e-10	5.57559e-09	protein_coding	LMO7
ENSG00000185386.15	438.581	1.33747	0.207739	6.43824	1.2087e-10	5.64395e-09	protein_coding	MAPK11
ENSG00000251072.2	54.7971	2.32037	0.360456	6.43733	1.21596e-10	5.66541e-09	lncRNA	LMNB1-DT
ENSG00000061987.16	1635.24	0.969335	0.150988	6.41994	1.36325e-10	6.33778e-09	protein_coding	MON2
ENSG00000078081.8	31.0455	3.82819	0.596439	6.41841	1.37708e-10	6.38811e-09	protein_coding	LAMP3
ENSG00000165699.15	1169.7	-0.803696	0.125415	-6.40828	1.4717e-10	6.79733e-09	protein_coding	TSC1
ENSG00000273983.1	9037.58	-1.4999	0.234049	-6.4085	1.46961e-10	6.79733e-09	protein_coding	H3C8
ENSG00000102786.15	2063.99	0.797906	0.124751	6.39599	1.59515e-10	7.35153e-09	protein_coding	INTS6
ENSG00000099889.14	134.484	1.77713	0.278067	6.39099	1.64811e-10	7.57915e-09	protein_coding	ARVCF
ENSG00000224294.1	55.1385	7.73069	1.21001	6.38896	1.67019e-10	7.6641e-09	lncRNA	PINCR
ENSG00000187555.16	3855.24	-1.17525	0.184227	-6.37937	1.77822e-10	8.14227e-09	protein_coding	USP7
ENSG00000144357.17	819.955	0.991318	0.155476	6.37603	1.81737e-10	8.30363e-09	protein_coding	UBR3
ENSG00000263513.5	49.7731	-1.99697	0.313954	-6.36072	2.00805e-10	9.15517e-09	protein_coding	FAM72C
ENSG00000121864.10	1263.64	-0.783131	0.123216	-6.35577	2.07386e-10	9.43497e-09	protein_coding	ZNF639
ENSG00000125944.20	6649.73	-0.586517	0.0922896	-6.35518	2.08186e-10	9.45111e-09	protein_coding	HNRNPR
ENSG00000146072.6	614.281	-0.91909	0.144781	-6.34812	2.17956e-10	9.87354e-09	protein_coding	TNFRSF21
ENSG00000179163.11	379.567	1.35099	0.21307	6.34058	2.28904e-10	1.03475e-08	protein_coding	FUCA1
ENSG00000071575.11	1296.96	-0.916125	0.144691	-6.3316	2.4264e-10	1.09451e-08	protein_coding	TRIB2
ENSG00000135218.19	27.4503	5.64424	0.891616	6.33035	2.4461e-10	1.10106e-08	protein_coding	CD36
ENSG00000066336.12	782.145	1.41896	0.224357	6.32456	2.53957e-10	1.14071e-08	protein_coding	SPI1
ENSG00000245322.7	24.5402	2.47524	0.391635	6.32028	2.61088e-10	1.17027e-08	lncRNA	H2AZ1-DT
ENSG00000185739.13	79.7637	-1.96916	0.311775	-6.31597	2.68478e-10	1.20086e-08	protein_coding	SRL
ENSG00000217275.2	14.3024	3.33208	0.527637	6.31511	2.69971e-10	1.205e-08	processed_pseudogene	AL031777.1
ENSG00000054793.14	52.2655	2.06694	0.327364	6.31389	2.72099e-10	1.21195e-08	protein_coding	ATP9A
ENSG00000207605.3	16.3465	2.53065	0.401773	6.29869	3.00163e-10	1.33415e-08	miRNA	MIR191
ENSG00000181467.5	2116.97	0.851956	0.13559	6.28333	3.31392e-10	1.46988e-08	protein_coding	RAP2B
ENSG00000164342.13	101.439	4.06847	0.647824	6.28021	3.38117e-10	1.49659e-08	protein_coding	TLR3
ENSG00000109861.16	811.804	-0.702939	0.112009	-6.27573	3.47989e-10	1.53708e-08	protein_coding	CTSC
ENSG00000177106.16	226.442	1.76468	0.281632	6.26589	3.70709e-10	1.63404e-08	protein_coding	EPS8L2
ENSG00000282418.1	10.6297	3.47186	0.554954	6.25612	3.94681e-10	1.7361e-08	lncRNA	AC092811.1
ENSG00000278238.1	137.266	1.65168	0.264183	6.25202	4.05176e-10	1.77859e-08	lncRNA	AL359513.1
ENSG00000123485.12	1681.21	-0.877991	0.140492	-6.2494	4.12036e-10	1.80497e-08	protein_coding	HJURP
ENSG00000233791.5	104.557	1.20045	0.192242	6.24446	4.25261e-10	1.85907e-08	lncRNA	LINC01136
ENSG00000166275.16	297.79	1.30602	0.209361	6.23811	4.42898e-10	1.9322e-08	protein_coding	BORCS7
ENSG00000275395.6	24.1622	3.53395	0.567593	6.22621	4.77839e-10	2.08036e-08	protein_coding	FCGBP
ENSG00000133424.20	132.651	1.18533	0.190533	6.22114	4.93568e-10	2.14445e-08	protein_coding	LARGE1
ENSG00000172967.7	162.824	2.21863	0.356703	6.21982	4.97735e-10	2.15814e-08	protein_coding	XKR3
ENSG00000182150.17	988.684	0.654675	0.105438	6.20909	5.32916e-10	2.30598e-08	protein_coding	ERCC6L2
ENSG00000100139.13	351.938	1.53521	0.247278	6.20845	5.35111e-10	2.31077e-08	protein_coding	MICALL1
ENSG00000119915.5	30.1771	2.41977	0.390252	6.20053	5.62739e-10	2.42097e-08	protein_coding	ELOVL3
ENSG00000214756.8	435.276	0.989216	0.159539	6.20048	5.6291e-10	2.42097e-08	protein_coding	CSKMT
ENSG00000171295.13	262.276	0.953185	0.153807	6.19728	5.74479e-10	2.46573e-08	protein_coding	ZNF440
ENSG00000183963.18	392.445	1.61391	0.260741	6.1897	6.02788e-10	2.58202e-08	protein_coding	SMTN
ENSG00000136997.20	1055.63	-1.28104	0.207084	-6.18607	6.16824e-10	2.63683e-08	protein_coding	MYC
ENSG00000213186.8	514.424	-0.969242	0.156723	-6.18444	6.23232e-10	2.65887e-08	protein_coding	TRIM59
ENSG00000158055.16	24.4312	3.77489	0.610657	6.18168	6.34224e-10	2.70034e-08	protein_coding	GRHL3
ENSG00000135838.13	258.787	1.06496	0.172306	6.18064	6.38431e-10	2.71282e-08	protein_coding	NPL
ENSG00000264175.1	11.1279	7.70626	1.24971	6.16645	6.98406e-10	2.96174e-08	miRNA	MIR3189
ENSG00000130307.12	24.0034	2.49731	0.405284	6.16188	7.18855e-10	3.04239e-08	protein_coding	USHBP1
ENSG00000129636.13	1089.46	0.946958	0.154114	6.14453	8.01999e-10	3.38753e-08	protein_coding	ITFG1
ENSG00000222009.8	24.1944	3.01896	0.491399	6.1436	8.06695e-10	3.40061e-08	protein_coding	BTBD19
ENSG00000137078.9	932.915	-0.876692	0.142713	-6.14303	8.09604e-10	3.40611e-08	protein_coding	SIT1
ENSG00000277157.2	16859.5	-1.14398	0.186278	-6.14124	8.18822e-10	3.43808e-08	protein_coding	H4C4
ENSG00000142794.18	740.503	0.978881	0.159903	6.12173	9.25631e-10	3.87889e-08	protein_coding	NBPF3
ENSG00000115548.17	1482.33	-0.648681	0.105992	-6.12012	9.35057e-10	3.91067e-08	protein_coding	KDM3A
ENSG00000277639.2	35.1086	7.45098	1.21755	6.11967	9.37679e-10	3.91394e-08	protein_coding	AC007906.2
ENSG00000240386.3	25.3082	7.60172	1.24425	6.1095	9.99429e-10	4.16351e-08	protein_coding	LCE1F
ENSG00000112799.9	239.335	-1.13184	0.185348	-6.10654	1.01813e-09	4.2331e-08	protein_coding	LY86
ENSG00000204580.13	282.923	1.73345	0.283902	6.1058	1.02285e-09	4.24444e-08	protein_coding	DDR1
ENSG00000263307.1	17.4732	2.37204	0.388566	6.10462	1.03047e-09	4.26769e-08	lncRNA	AC007216.4
ENSG00000147642.17	83.3084	-1.24742	0.204761	-6.09207	1.11462e-09	4.60725e-08	protein_coding	SYBU
ENSG00000227308.2	140.905	0.997132	0.16371	6.09084	1.1232e-09	4.6337e-08	lncRNA	LINC02832
ENSG00000105369.10	7058.68	-0.879269	0.144369	-6.09043	1.12607e-09	4.63652e-08	protein_coding	CD79A
ENSG00000137692.12	2287.72	-0.630185	0.103699	-6.07706	1.22409e-09	5.03035e-08	protein_coding	DCUN1D5
ENSG00000279539.1	30.9927	2.33077	0.383776	6.07327	1.25329e-09	5.14042e-08	TEC	AC006486.2
ENSG00000276180.1	4958.21	-1.7564	0.289266	-6.07192	1.26388e-09	5.17386e-08	protein_coding	H4C9
ENSG00000065154.12	6831.67	1.1815	0.194797	6.06529	1.31712e-09	5.38146e-08	protein_coding	OAT
ENSG00000107341.5	1374.24	-0.748162	0.123448	-6.06056	1.35652e-09	5.53181e-08	protein_coding	UBE2R2
ENSG00000139668.9	473.539	0.953521	0.157351	6.05982	1.36277e-09	5.54661e-08	protein_coding	WDFY2
ENSG00000226965.2	36.4554	2.45774	0.405657	6.05867	1.37253e-09	5.57569e-08	lncRNA	AC073114.1
ENSG00000118193.12	1383.24	-0.911088	0.150433	-6.05642	1.39181e-09	5.6432e-08	protein_coding	KIF14
ENSG00000234028.3	80.7187	1.65826	0.274074	6.0504	1.4449e-09	5.84732e-08	lncRNA	EIF2AK3-DT
ENSG00000287302.1	33.25	2.49791	0.413316	6.04359	1.50722e-09	6.08791e-08	lncRNA	AL133477.2
ENSG00000287070.1	32.4277	2.81092	0.465444	6.03922	1.54861e-09	6.24321e-08	lncRNA	AL499604.2
ENSG00000106123.12	57.1245	1.94448	0.322345	6.03231	1.6163e-09	6.50376e-08	protein_coding	EPHB6
ENSG00000164163.11	5238.02	-0.648347	0.10756	-6.02777	1.66238e-09	6.67653e-08	protein_coding	ABCE1
ENSG00000134690.11	1325.11	-1.09795	0.18241	-6.01914	1.75347e-09	7.02908e-08	protein_coding	CDCA8
ENSG00000188312.14	497.179	0.709937	0.117959	6.01851	1.76034e-09	7.04336e-08	protein_coding	CENPP
ENSG00000069020.18	409.439	1.0826	0.179985	6.01495	1.79947e-09	7.16679e-08	protein_coding	MAST4
ENSG00000166278.15	39.1598	1.92573	0.320166	6.01478	1.80131e-09	7.16679e-08	protein_coding	C2
ENSG00000168348.4	19.1403	3.09952	0.515307	6.0149	1.79998e-09	7.16679e-08	protein_coding	INSM2
ENSG00000140961.14	17.3547	2.44339	0.406407	6.01218	1.83043e-09	7.22848e-08	protein_coding	OSGIN1
ENSG00000141068.14	103.358	1.47941	0.246059	6.01242	1.82769e-09	7.22848e-08	protein_coding	KSR1
ENSG00000197084.5	37.8233	7.40957	1.23242	6.01221	1.8301e-09	7.22848e-08	protein_coding	LCE1C
ENSG00000278705.1	11865.1	-1.34134	0.223075	-6.01297	1.82157e-09	7.22848e-08	protein_coding	H4C2
ENSG00000259736.1	33.0618	1.69735	0.282559	6.00705	1.88925e-09	7.44692e-08	lncRNA	CRTC3-AS1
ENSG00000125968.9	43.3091	2.37465	0.396226	5.99317	2.05788e-09	8.09661e-08	protein_coding	ID1
ENSG00000164808.17	773.296	0.641537	0.107066	5.99199	2.07288e-09	8.14058e-08	protein_coding	SPIDR
ENSG00000172007.7	454.559	1.08313	0.18087	5.98846	2.11843e-09	8.28881e-08	protein_coding	RAB33B
ENSG00000205978.6	40.6178	2.2267	0.371826	5.98856	2.11711e-09	8.28881e-08	protein_coding	NYNRIN
ENSG00000233822.4	4359.52	-1.08119	0.180555	-5.98814	2.12249e-09	8.28942e-08	protein_coding	H2BC15
ENSG00000223799.1	35.1764	2.31929	0.387814	5.98044	2.22542e-09	8.67546e-08	lncRNA	IL10RB-DT
ENSG00000196220.16	18.7876	3.21758	0.538354	5.9767	2.27698e-09	8.8602e-08	protein_coding	SRGAP3
ENSG00000261335.1	70.2079	1.82656	0.305985	5.96945	2.3806e-09	9.24647e-08	lncRNA	AC005837.1
ENSG00000133624.13	307.581	0.908693	0.152238	5.96889	2.38868e-09	9.25519e-08	transcribed_unprocessed_pseudogene	ZNF767P
ENSG00000135778.12	450.048	0.637457	0.1068	5.9687	2.39156e-09	9.25519e-08	protein_coding	NTPCR
ENSG00000157933.10	123.218	1.77102	0.297133	5.96037	2.51673e-09	9.72191e-08	protein_coding	SKI
ENSG00000005884.18	265.051	1.78016	0.298825	5.95722	2.5657e-09	9.89306e-08	protein_coding	ITGA3
ENSG00000130005.13	37.0513	2.56677	0.431076	5.95434	2.61119e-09	1.00502e-07	protein_coding	GAMT
ENSG00000102760.13	282.419	-1.63759	0.275257	-5.94932	2.69255e-09	1.03447e-07	protein_coding	RGCC
ENSG00000287263.1	44.8431	2.27769	0.382993	5.94708	2.72972e-09	1.04685e-07	lncRNA	AC008875.3
ENSG00000274618.2	11912.6	-1.09081	0.18356	-5.94254	2.80634e-09	1.0743e-07	protein_coding	H4C6
ENSG00000091986.15	80.5254	1.99023	0.335058	5.93994	2.85133e-09	1.08956e-07	protein_coding	CCDC80
ENSG00000114126.17	1956.25	-0.609168	0.102627	-5.93573	2.92538e-09	1.11585e-07	protein_coding	TFDP2
ENSG00000130347.13	311.597	-0.744286	0.125432	-5.93377	2.96052e-09	1.12723e-07	protein_coding	RTN4IP1
ENSG00000135932.11	4770.01	-0.854896	0.144509	-5.91585	3.30157e-09	1.25483e-07	protein_coding	CAB39
ENSG00000121966.7	3545.14	-0.839491	0.142026	-5.91084	3.40365e-09	1.29097e-07	protein_coding	CXCR4
ENSG00000183323.13	774.025	0.690903	0.116892	5.91059	3.40881e-09	1.29097e-07	protein_coding	CCDC125
ENSG00000185477.5	165.4	1.59284	0.269553	5.90919	3.43794e-09	1.29969e-07	protein_coding	GPRIN3
ENSG00000245293.3	86.7747	1.29467	0.219467	5.89917	3.65326e-09	1.37863e-07	lncRNA	AC096564.1
ENSG00000178105.11	1236.98	-0.585317	0.0992742	-5.89596	3.72517e-09	1.40328e-07	protein_coding	DDX10
ENSG00000088325.16	3089.95	-1.06045	0.179893	-5.89493	3.74849e-09	1.40956e-07	protein_coding	TPX2
ENSG00000161682.15	29.0943	2.47524	0.420057	5.89262	3.80114e-09	1.42684e-07	protein_coding	FAM171A2
ENSG00000256690.1	8.87723	4.58617	0.778392	5.89185	3.81893e-09	1.43099e-07	lncRNA	AP001160.1
ENSG00000264229.1	225.089	1.47617	0.250831	5.88512	3.97769e-09	1.48785e-07	snRNA	RNU4ATAC
ENSG00000184985.16	16.6457	7.335	1.24704	5.88191	4.05554e-09	1.51431e-07	protein_coding	SORCS2
ENSG00000198088.10	322.17	1.23109	0.209817	5.86745	4.42555e-09	1.64956e-07	protein_coding	NUP62CL
ENSG00000139197.10	2504.37	-0.923972	0.157557	-5.86436	4.50862e-09	1.67759e-07	protein_coding	PEX5
ENSG00000279801.1	27.2905	-2.21115	0.377216	-5.86176	4.57992e-09	1.70114e-07	TEC	AC111170.4
ENSG00000178234.13	37.327	6.23157	1.06324	5.86095	4.6024e-09	1.7065e-07	protein_coding	GALNT11
ENSG00000196876.18	32.7339	2.13627	0.365043	5.8521	4.8541e-09	1.79669e-07	protein_coding	SCN8A
ENSG00000148219.16	940.952	0.760861	0.130041	5.85091	4.88888e-09	1.80642e-07	protein_coding	ASTN2
ENSG00000182310.14	27.2394	2.0739	0.354583	5.84883	4.95041e-09	1.82598e-07	protein_coding	SPACA6
ENSG00000095383.20	201.265	1.4602	0.249807	5.84532	5.05583e-09	1.85841e-07	protein_coding	TBC1D2
ENSG00000181026.15	4208.79	1.01458	0.173564	5.84558	5.04798e-09	1.85841e-07	protein_coding	AEN
ENSG00000074266.21	2484.72	0.705465	0.120719	5.84388	5.1e-09	1.87141e-07	protein_coding	EED
ENSG00000145293.16	1635.07	-0.633427	0.108487	-5.83874	5.25986e-09	1.92674e-07	protein_coding	ENOPH1
ENSG00000076003.5	6897.76	-0.664113	0.113867	-5.83237	5.46463e-09	1.9983e-07	protein_coding	MCM6
ENSG00000145220.14	1175.67	-1.10532	0.189529	-5.83196	5.47805e-09	1.99977e-07	protein_coding	LYAR
ENSG00000138160.6	4999.38	-0.754218	0.129422	-5.82758	5.62372e-09	2.04943e-07	protein_coding	KIF11
ENSG00000154640.15	1114.82	0.73132	0.125528	5.82597	5.67833e-09	2.06579e-07	protein_coding	BTG3
ENSG00000099840.14	1012.18	1.2545	0.215406	5.82386	5.75022e-09	2.08836e-07	protein_coding	IZUMO4
ENSG00000116161.18	3358.18	-0.715152	0.122845	-5.82156	5.83005e-09	2.11374e-07	protein_coding	CACYBP
ENSG00000135069.14	1542.02	-0.937109	0.161056	-5.81853	5.93665e-09	2.14872e-07	protein_coding	PSAT1
ENSG00000261359.2	29.6161	2.0811	0.357735	5.81744	5.97548e-09	2.1591e-07	lncRNA	PYCARD-AS1
ENSG00000213977.8	20.8076	2.87126	0.493997	5.8123	6.1619e-09	2.22268e-07	protein_coding	TAX1BP3
ENSG00000198740.8	969.694	-0.842937	0.145037	-5.81187	6.17802e-09	2.22472e-07	protein_coding	ZNF652
ENSG00000231074.9	751.288	-0.554562	0.0955226	-5.80555	6.41548e-09	2.30632e-07	lncRNA	HCG18
ENSG00000183137.14	464.044	1.18195	0.204113	5.79067	7.0107e-09	2.51604e-07	protein_coding	CEP57L1
ENSG00000133812.15	439.479	0.805953	0.139203	5.78978	7.04792e-09	2.52513e-07	protein_coding	SBF2
ENSG00000253691.2	18.1001	2.93035	0.506219	5.7887	7.09319e-09	2.53707e-07	IG_V_pseudogene	IGKV2OR22-4
ENSG00000154822.18	1530.96	0.614537	0.106291	5.78163	7.39814e-09	2.64169e-07	protein_coding	PLCL2
ENSG00000118307.19	39.3159	1.92103	0.332576	5.7762	7.6405e-09	2.72366e-07	protein_coding	CASC1
ENSG00000117643.14	19.1601	3.46974	0.60087	5.77453	7.71681e-09	2.74626e-07	protein_coding	MAN1C1
ENSG00000278002.1	19.0978	2.66118	0.461234	5.7697	7.94138e-09	2.82145e-07	lncRNA	AL627171.3
ENSG00000266680.1	25.6139	2.43683	0.422582	5.76654	8.09147e-09	2.86997e-07	lncRNA	AL135905.1
ENSG00000149150.9	904.09	-1.0491	0.182055	-5.76256	8.28482e-09	2.93365e-07	protein_coding	SLC43A1
ENSG00000204666.3	17.8863	4.33833	0.753037	5.76112	8.35592e-09	2.949e-07	lncRNA	AC010624.1
ENSG00000230612.3	12.7157	3.79618	0.658909	5.76131	8.3462e-09	2.949e-07	lncRNA	AC004039.1
ENSG00000112208.11	943.784	-0.750126	0.13025	-5.75914	8.45443e-09	2.97882e-07	protein_coding	BAG2
ENSG00000185668.8	52.3772	1.62795	0.282835	5.75582	8.6222e-09	3.0329e-07	protein_coding	POU3F1
ENSG00000132879.14	478.353	0.941976	0.163685	5.75482	8.67363e-09	3.04595e-07	protein_coding	FBXO44
ENSG00000181472.5	417.021	-1.0704	0.186174	-5.74947	8.95246e-09	3.13868e-07	protein_coding	ZBTB2
ENSG00000261971.8	34.0664	1.64444	0.286296	5.74384	9.25518e-09	3.23946e-07	lncRNA	MMP25-AS1
ENSG00000277775.2	6021.65	-1.11287	0.19385	-5.74088	9.41883e-09	3.29132e-07	protein_coding	H3C7
ENSG00000107798.18	1428.08	0.889753	0.155115	5.73608	9.68904e-09	3.38019e-07	protein_coding	LIPA
ENSG00000173546.7	32.8367	6.35725	1.10836	5.73571	9.71052e-09	3.38212e-07	protein_coding	CSPG4
ENSG00000266053.2	37.4054	1.81463	0.316469	5.73398	9.80988e-09	3.41114e-07	lncRNA	NDUFV2-AS1
ENSG00000183722.9	415.862	-0.854904	0.149178	-5.73076	9.99816e-09	3.47093e-07	protein_coding	LHFPL6
ENSG00000173212.4	55.6893	2.76287	0.482245	5.72918	1.00916e-08	3.49767e-07	protein_coding	MAB21L3
ENSG00000136943.11	114.369	1.74608	0.304995	5.72493	1.03477e-08	3.58057e-07	protein_coding	CTSV
ENSG00000099338.23	32.9138	1.79385	0.313482	5.72233	1.0507e-08	3.6298e-07	protein_coding	CATSPERG
ENSG00000128342.5	18.3654	7.14831	1.25056	5.71608	1.09008e-08	3.75971e-07	protein_coding	LIF
ENSG00000103365.15	4551.99	-0.773238	0.135354	-5.7127	1.11195e-08	3.82892e-07	protein_coding	GGA2
ENSG00000287509.1	13.0785	3.08132	0.539678	5.70956	1.13266e-08	3.89395e-07	lncRNA	AP001033.5
ENSG00000223820.5	39.3674	2.0063	0.351502	5.7078	1.14444e-08	3.92808e-07	transcribed_unprocessed_pseudogene	CFL1P1
ENSG00000215182.8	18.9132	5.26328	0.922556	5.70511	1.16268e-08	3.98424e-07	protein_coding	MUC5AC
ENSG00000185614.7	87.9075	1.77606	0.311372	5.70399	1.17035e-08	4.00406e-07	protein_coding	INKA1
ENSG00000128408.9	121.256	1.12214	0.196836	5.70089	1.1918e-08	4.07091e-07	protein_coding	RIBC2
ENSG00000171865.10	487.012	-0.745726	0.130934	-5.69544	1.23054e-08	4.19648e-07	protein_coding	RNASEH1
ENSG00000205744.10	409.474	1.03008	0.180952	5.69256	1.2515e-08	4.26112e-07	protein_coding	DENND1C
ENSG00000164850.15	40.445	-3.49948	0.614796	-5.6921	1.25488e-08	4.2658e-07	protein_coding	GPER1
ENSG00000083635.8	265.895	-0.770548	0.135392	-5.69125	1.2611e-08	4.28007e-07	protein_coding	NUFIP1
ENSG00000112996.11	1478.72	-0.482702	0.0848867	-5.68643	1.29726e-08	4.39577e-07	protein_coding	MRPS30
ENSG00000137166.15	182.552	1.24059	0.218492	5.67796	1.36312e-08	4.6116e-07	protein_coding	FOXP4
ENSG00000278463.2	3941.56	-1.29164	0.227696	-5.67267	1.40589e-08	4.74873e-07	protein_coding	H2AC4
ENSG00000081181.8	359.11	1.00298	0.17685	5.67136	1.41668e-08	4.77758e-07	protein_coding	ARG2
ENSG00000166452.12	232.491	0.914521	0.161339	5.66831	1.44214e-08	4.85574e-07	protein_coding	AKIP1
ENSG00000171643.14	153.894	-0.986064	0.174008	-5.66676	1.45522e-08	4.89202e-07	protein_coding	S100Z
ENSG00000066427.24	1413.31	1.04409	0.184319	5.66455	1.47411e-08	4.94771e-07	protein_coding	ATXN3
ENSG00000142949.17	19.7764	4.09658	0.724202	5.65669	1.54319e-08	5.17138e-07	protein_coding	PTPRF
ENSG00000286522.2	23273.6	-1.31144	0.231906	-5.65504	1.55811e-08	5.21317e-07	protein_coding	H3C2
ENSG00000018280.17	48.0563	2.36175	0.417857	5.65206	1.58541e-08	5.29616e-07	protein_coding	SLC11A1
ENSG00000170324.21	23.8827	5.06989	0.897446	5.64924	1.61156e-08	5.37506e-07	protein_coding	FRMPD2
ENSG00000111371.16	11321	-0.551038	0.0975534	-5.64858	1.6178e-08	5.38743e-07	protein_coding	SLC38A1
ENSG00000117318.9	1406.37	1.46486	0.259458	5.64586	1.64358e-08	5.45616e-07	protein_coding	ID3
ENSG00000159399.10	2038.83	-1.14754	0.20325	-5.64595	1.64269e-08	5.45616e-07	protein_coding	HK2
ENSG00000206585.1	340.245	1.41992	0.251731	5.64063	1.69425e-08	5.61561e-07	snRNA	RNVU1-7
ENSG00000167632.17	306.52	0.852866	0.151487	5.62997	1.80242e-08	5.96481e-07	protein_coding	TRAPPC9
ENSG00000124772.12	1513.76	0.968172	0.172002	5.62883	1.81439e-08	5.99509e-07	protein_coding	CPNE5
ENSG00000155189.12	1635.43	-0.740639	0.131663	-5.62526	1.85232e-08	6.11092e-07	protein_coding	AGPAT5
ENSG00000109762.16	2105.54	0.788351	0.140212	5.62257	1.8814e-08	6.19726e-07	protein_coding	SNX25
ENSG00000177685.17	88.7727	1.38064	0.245575	5.62208	1.88674e-08	6.20521e-07	protein_coding	CRACR2B
ENSG00000056558.11	710.922	1.04138	0.18547	5.61479	1.96801e-08	6.46251e-07	protein_coding	TRAF1
ENSG00000106305.10	1378.15	-0.875913	0.156177	-5.60845	2.04149e-08	6.69345e-07	protein_coding	AIMP2
ENSG00000287016.1	34.34	1.63827	0.292227	5.60615	2.06881e-08	6.77255e-07	lncRNA	AC010996.1
ENSG00000104549.12	3787.22	-0.888632	0.158556	-5.60454	2.08805e-08	6.82503e-07	protein_coding	SQLE
ENSG00000145990.11	849.622	-1.074	0.191666	-5.60349	2.10077e-08	6.85607e-07	protein_coding	GFOD1
ENSG00000034713.8	2333.62	0.596861	0.106529	5.60278	2.10943e-08	6.87376e-07	protein_coding	GABARAPL2
ENSG00000287168.1	24.7794	1.95547	0.349049	5.60229	2.11542e-08	6.88274e-07	lncRNA	AL512625.3
ENSG00000244649.5	25.1768	6.81238	1.21699	5.59773	2.17179e-08	7.05534e-07	lncRNA	LINC02086
ENSG00000140379.8	217.199	1.50175	0.268444	5.59428	2.21545e-08	7.18617e-07	protein_coding	BCL2A1
ENSG00000129566.13	506.933	0.796902	0.142608	5.58808	2.29597e-08	7.43601e-07	protein_coding	TEP1
ENSG00000165457.14	41.7915	-1.73938	0.3117	-5.58031	2.40096e-08	7.7642e-07	protein_coding	FOLR2
ENSG00000161544.10	27.1202	5.08888	0.912918	5.5743	2.48529e-08	8.02469e-07	protein_coding	CYGB
ENSG00000185022.12	120.331	1.38101	0.247893	5.57098	2.53309e-08	8.16662e-07	protein_coding	MAFF
ENSG00000142920.17	9.7931	3.60295	0.647251	5.56655	2.59834e-08	8.3643e-07	protein_coding	AZIN2
ENSG00000164211.13	2299.1	1.23053	0.221301	5.56045	2.69076e-08	8.64869e-07	protein_coding	STARD4
ENSG00000259583.3	185.444	-0.978313	0.176126	-5.55461	2.78232e-08	8.9295e-07	lncRNA	AC015712.2
ENSG00000148120.16	292.166	0.775965	0.139781	5.55129	2.83568e-08	9.08701e-07	protein_coding	AOPEP
ENSG00000197771.12	4677.41	-0.545113	0.0982548	-5.54795	2.8904e-08	9.24841e-07	protein_coding	MCMBP
ENSG00000230102.8	18.3406	2.78208	0.501516	5.54734	2.90041e-08	9.26649e-07	lncRNA	LINC02028
ENSG00000061676.15	66.24	3.39442	0.612971	5.53765	3.06559e-08	9.77951e-07	protein_coding	NCKAP1
ENSG00000153561.13	3351.81	-0.608516	0.109962	-5.53386	3.13259e-08	9.97826e-07	protein_coding	RMND5A
ENSG00000144118.14	279.598	0.945933	0.171	5.53177	3.17009e-08	1.00826e-06	protein_coding	RALB
ENSG00000232434.2	97.0442	1.44613	0.261451	5.53115	3.18141e-08	1.01035e-06	protein_coding	AJM1
ENSG00000227039.6	380.718	0.910999	0.164756	5.52937	3.21375e-08	1.01909e-06	lncRNA	ITGB2-AS1
ENSG00000106799.13	1153.82	0.614124	0.111091	5.52813	3.23664e-08	1.02482e-06	protein_coding	TGFBR1
ENSG00000136573.14	803.635	-1.27414	0.230693	-5.52311	3.3305e-08	1.05297e-06	protein_coding	BLK
ENSG00000136378.15	11.3952	4.80138	0.869424	5.52249	3.34233e-08	1.05514e-06	protein_coding	ADAMTS7
ENSG00000231889.7	108.648	1.04241	0.188801	5.52119	3.36716e-08	1.0614e-06	lncRNA	TRAF3IP2-AS1
ENSG00000107104.19	1340.75	-0.737655	0.133662	-5.51881	3.41313e-08	1.0743e-06	protein_coding	KANK1
ENSG00000058804.12	5102.83	-0.670984	0.121704	-5.51325	3.52265e-08	1.10713e-06	protein_coding	NDC1
ENSG00000278637.2	5316.66	-0.886921	0.16093	-5.51121	3.56365e-08	1.11837e-06	protein_coding	H4C1
ENSG00000185664.14	40.3192	1.72574	0.313169	5.51059	3.57642e-08	1.12072e-06	protein_coding	PMEL
ENSG00000160593.19	508.296	-1.01927	0.184979	-5.51016	3.58512e-08	1.12082e-06	protein_coding	JAML
ENSG00000179588.9	50.7537	1.85521	0.336696	5.51005	3.58729e-08	1.12082e-06	protein_coding	ZFPM1
ENSG00000073910.22	717.909	-0.837522	0.152144	-5.5048	3.6959e-08	1.15305e-06	protein_coding	FRY
ENSG00000178764.8	1000.35	-1.04302	0.189721	-5.49765	3.84884e-08	1.19901e-06	protein_coding	ZHX2
ENSG00000198734.12	13.888	4.64673	0.845478	5.49598	3.8855e-08	1.20866e-06	protein_coding	F5
ENSG00000100099.20	1191.95	-0.57012	0.103804	-5.49226	3.96826e-08	1.2326e-06	protein_coding	HPS4
ENSG00000259252.1	10.9447	4.89908	0.892075	5.49179	3.9789e-08	1.2341e-06	lncRNA	AC026583.1
ENSG00000159788.19	19.5978	4.1044	0.747435	5.49132	3.98941e-08	1.23555e-06	protein_coding	RGS12
ENSG00000115946.8	1128.45	-0.58431	0.106475	-5.48778	4.07024e-08	1.25692e-06	protein_coding	PNO1
ENSG00000130826.18	3070.83	-0.698517	0.127283	-5.48791	4.06709e-08	1.25692e-06	protein_coding	DKC1
ENSG00000073849.15	3645.65	-0.62379	0.113742	-5.48427	4.1517e-08	1.27836e-06	protein_coding	ST6GAL1
ENSG00000136634.7	430.329	1.21094	0.220796	5.48443	4.14811e-08	1.27836e-06	protein_coding	IL10
ENSG00000126787.13	4403.45	-1.05905	0.193438	-5.47488	4.3781e-08	1.34612e-06	protein_coding	DLGAP5
ENSG00000109220.11	642.703	-0.809238	0.147998	-5.46789	4.55434e-08	1.39829e-06	protein_coding	CHIC2
ENSG00000233296.2	144.389	-1.09899	0.201019	-5.46709	4.57495e-08	1.40259e-06	lncRNA	TMEM18-DT
ENSG00000112425.15	311.669	-0.679199	0.124308	-5.46384	4.65952e-08	1.42646e-06	protein_coding	EPM2A
ENSG00000255561.7	116.31	-1.02925	0.188481	-5.46078	4.74046e-08	1.44915e-06	protein_coding	FDXACB1
ENSG00000115109.14	955.242	0.669135	0.122632	5.45642	4.85821e-08	1.48301e-06	protein_coding	EPB41L5
ENSG00000261324.2	158.053	1.22546	0.224602	5.45614	4.86608e-08	1.48328e-06	lncRNA	AC010168.2
ENSG00000090447.12	92.4418	-1.1767	0.215742	-5.45421	4.91916e-08	1.49731e-06	protein_coding	TFAP4
ENSG00000066279.18	8491.67	-1.29417	0.2376	-5.44687	5.12643e-08	1.55817e-06	protein_coding	ASPM
ENSG00000141956.13	1144.86	-1.7564	0.322481	-5.44651	5.13683e-08	1.5591e-06	protein_coding	PRDM15
ENSG00000122122.10	1202.06	-1.05953	0.194651	-5.44321	5.23292e-08	1.586e-06	protein_coding	SASH3
ENSG00000226453.2	26.3695	2.39922	0.44081	5.44276	5.24616e-08	1.58775e-06	lncRNA	LINC02542
ENSG00000254343.2	35.7858	-2.029	0.372876	-5.44148	5.2839e-08	1.59689e-06	lncRNA	AC091563.1
ENSG00000156136.10	2673.16	-1.0565	0.194346	-5.43616	5.44423e-08	1.64068e-06	protein_coding	DCK
ENSG00000186918.14	1059.23	-1.2627	0.232272	-5.43627	5.44068e-08	1.64068e-06	protein_coding	ZNF395
ENSG00000152465.18	25.2497	2.34713	0.431846	5.4351	5.47648e-08	1.64806e-06	protein_coding	NMT2
ENSG00000245904.4	61.7284	1.74425	0.321022	5.43342	5.52835e-08	1.66132e-06	lncRNA	AC025164.2
ENSG00000287697.1	125.137	1.11922	0.206077	5.43104	5.60254e-08	1.68124e-06	lncRNA	Z99127.4
ENSG00000159674.12	114.33	-1.11211	0.205024	-5.42428	5.81883e-08	1.74368e-06	protein_coding	SPON2
ENSG00000233230.1	40.8255	1.92286	0.354564	5.42317	5.85498e-08	1.75204e-06	lncRNA	AC079807.1
ENSG00000137501.17	148.248	1.33754	0.246706	5.4216	5.90664e-08	1.76501e-06	protein_coding	SYTL2
ENSG00000206028.1	27.0896	2.28107	0.420822	5.42051	5.9428e-08	1.77333e-06	lncRNA	Z99774.1
ENSG00000177984.7	39.1442	5.82031	1.07383	5.42012	5.956e-08	1.77477e-06	protein_coding	LCN15
ENSG00000197603.14	680.417	0.859566	0.158804	5.41276	6.20596e-08	1.84666e-06	protein_coding	CPLANE1
ENSG00000184270.6	8170.59	-1.18613	0.219276	-5.40929	6.32747e-08	1.88019e-06	protein_coding	H2AC21
ENSG00000141682.12	2662.12	1.28951	0.238455	5.40777	6.38156e-08	1.89361e-06	protein_coding	PMAIP1
ENSG00000069493.15	1212.01	-1.54903	0.286475	-5.40722	6.40102e-08	1.89674e-06	protein_coding	CLEC2D
ENSG00000100299.18	139.936	1.10649	0.204671	5.40618	6.43828e-08	1.90512e-06	protein_coding	ARSA
ENSG00000227268.4	261.058	0.785164	0.145241	5.40593	6.4473e-08	1.90514e-06	protein_coding	KLLN
ENSG00000099810.21	921.453	-0.541129	0.100162	-5.40254	6.57036e-08	1.9388e-06	protein_coding	MTAP
ENSG00000103342.13	3330.18	-0.771506	0.142818	-5.40202	6.58956e-08	1.94177e-06	protein_coding	GSPT1
ENSG00000143217.9	30.417	6.72308	1.24465	5.40159	6.6053e-08	1.94372e-06	protein_coding	NECTIN4
ENSG00000123104.12	11862.9	0.717548	0.132873	5.40026	6.65448e-08	1.9519e-06	protein_coding	ITPR2
ENSG00000155367.15	17.6677	3.39385	0.628481	5.40009	6.66067e-08	1.9519e-06	protein_coding	PPM1J
ENSG00000197061.5	20987.4	-1.01197	0.187391	-5.4003	6.65293e-08	1.9519e-06	protein_coding	H4C3
ENSG00000121594.12	255.633	1.72742	0.320255	5.3939	6.8944e-08	2.01761e-06	protein_coding	CD80
ENSG00000134986.14	511.097	-1.15571	0.214372	-5.39116	7.00061e-08	2.04587e-06	protein_coding	NREP
ENSG00000196605.7	173.223	0.974393	0.180827	5.38854	7.1034e-08	2.07306e-06	protein_coding	ZNF846
ENSG00000013561.18	1594.99	-0.51599	0.0959245	-5.37913	7.48463e-08	2.17535e-06	protein_coding	RNF14
ENSG00000162851.8	855.248	-0.620009	0.115261	-5.37917	7.48311e-08	2.17535e-06	protein_coding	TFB2M
ENSG00000215458.8	20.8086	3.20728	0.596218	5.37937	7.47471e-08	2.17535e-06	lncRNA	AATBC
ENSG00000123213.23	658.622	-0.733757	0.13644	-5.37789	7.53634e-08	2.18739e-06	protein_coding	NLN
ENSG00000261420.1	11.4516	3.08702	0.574533	5.37308	7.74014e-08	2.24348e-06	lncRNA	AL022069.1
ENSG00000119335.17	14796.3	-0.717081	0.133465	-5.3728	7.75223e-08	2.24392e-06	protein_coding	SET
ENSG00000153147.6	5234.98	-0.552383	0.102826	-5.37202	7.78594e-08	2.25061e-06	protein_coding	SMARCA5
ENSG00000189190.10	652.762	0.815321	0.151843	5.36948	7.89637e-08	2.27943e-06	protein_coding	ZNF600
ENSG00000128218.8	334.88	-1.23053	0.229198	-5.36886	7.92376e-08	2.28133e-06	protein_coding	VPREB3
ENSG00000235100.4	34.5601	1.93302	0.360044	5.36884	7.9244e-08	2.28133e-06	lncRNA	AL157400.3
ENSG00000279741.1	27.2371	6.49882	1.21058	5.36836	7.9456e-08	2.28433e-06	TEC	AC007342.8
ENSG00000279584.1	12.6424	3.08051	0.573905	5.36764	7.97736e-08	2.29037e-06	TEC	AC005593.1
ENSG00000173674.11	2339.98	-0.584251	0.108893	-5.36535	8.07927e-08	2.31559e-06	protein_coding	EIF1AX
ENSG00000225523.2	18.1994	2.65622	0.495085	5.36518	8.08702e-08	2.31559e-06	IG_V_gene	IGKV6D-21
ENSG00000253276.4	618.524	0.868454	0.161966	5.36194	8.23307e-08	2.35424e-06	protein_coding	CCDC71L
ENSG00000120063.10	6548.72	-0.660946	0.123338	-5.3588	8.3776e-08	2.39235e-06	protein_coding	GNA13
ENSG00000010319.7	15.529	2.72452	0.508471	5.35826	8.40263e-08	2.39438e-06	protein_coding	SEMA3G
ENSG00000076351.13	37.7019	6.57818	1.22769	5.35816	8.40726e-08	2.39438e-06	protein_coding	SLC46A1
ENSG00000117676.14	2611.35	1.43432	0.267845	5.35502	8.55474e-08	2.43312e-06	protein_coding	RPS6KA1
ENSG00000179152.20	909.343	0.777377	0.145198	5.3539	8.60789e-08	2.44496e-06	protein_coding	TCAIM
ENSG00000086712.13	2196.87	-0.728509	0.136093	-5.35301	8.6503e-08	2.45046e-06	protein_coding	TXLNG
ENSG00000225420.1	8.16428	6.792	1.26878	5.35317	8.64265e-08	2.45046e-06	lncRNA	AC104134.1
ENSG00000205592.14	61.7548	3.48657	0.651439	5.35211	8.69343e-08	2.45939e-06	protein_coding	MUC19
ENSG00000110756.18	1704.61	0.445825	0.0833343	5.34983	8.8035e-08	2.4868e-06	protein_coding	HPS5
ENSG00000181418.8	161.102	-1.59955	0.299002	-5.34962	8.81372e-08	2.4868e-06	protein_coding	DDN
ENSG00000168904.15	331.173	0.843547	0.157706	5.34887	8.85072e-08	2.4938e-06	protein_coding	LRRC28
ENSG00000189046.11	733.161	-0.854462	0.159753	-5.34864	8.86198e-08	2.4938e-06	protein_coding	ALKBH2
ENSG00000130517.14	695.687	0.818365	0.15302	5.34809	8.88889e-08	2.49806e-06	protein_coding	PGPEP1
ENSG00000156970.13	2843.26	-0.676265	0.126573	-5.34288	9.14798e-08	2.56748e-06	protein_coding	BUB1B
ENSG00000159388.6	6071.21	1.0554	0.197621	5.34053	9.26733e-08	2.59754e-06	protein_coding	BTG2
ENSG00000273257.1	8.51227	4.97783	0.932438	5.33851	9.37119e-08	2.62319e-06	lncRNA	AC069200.3
ENSG00000125657.5	1132.08	1.2868	0.241102	5.33718	9.44048e-08	2.63911e-06	protein_coding	TNFSF9
ENSG00000135316.18	3815.67	-0.561254	0.105185	-5.33588	9.508e-08	2.65129e-06	protein_coding	SYNCRIP
ENSG00000136891.14	2042.95	-0.597525	0.111983	-5.33587	9.50901e-08	2.65129e-06	protein_coding	TEX10
ENSG00000197993.9	20.6119	3.24703	0.608912	5.33252	9.68609e-08	2.69712e-06	protein_coding	KEL
ENSG00000235513.2	113.273	4.42816	0.830629	5.33109	9.76243e-08	2.71482e-06	lncRNA	L3MBTL2-AS1
ENSG00000117010.17	348.843	1.08401	0.203544	5.32566	1.00588e-07	2.79357e-06	protein_coding	ZNF684
ENSG00000104774.13	1055.06	1.08296	0.203881	5.31172	1.08595e-07	3.01202e-06	protein_coding	MAN2B1
ENSG00000115091.12	14807.1	-0.547129	0.103016	-5.3111	1.08965e-07	3.01673e-06	protein_coding	ACTR3
ENSG00000233276.6	2495.24	1.65025	0.310724	5.31096	1.09049e-07	3.01673e-06	polymorphic_pseudogene	GPX1
ENSG00000141179.14	387.674	0.62179	0.117086	5.31054	1.09301e-07	3.01979e-06	protein_coding	PCTP
ENSG00000187672.13	30.5845	2.84191	0.535346	5.30854	1.10508e-07	3.0452e-06	protein_coding	ERC2
ENSG00000257913.2	98.9458	-1.48006	0.278805	-5.30858	1.10484e-07	3.0452e-06	lncRNA	DDN-AS1
ENSG00000260691.6	19.3184	2.24725	0.423454	5.30695	1.11474e-07	3.06785e-06	protein_coding	ANKRD20A1
ENSG00000100983.12	410.628	1.14703	0.216454	5.29918	1.16327e-07	3.19726e-06	protein_coding	GSS
ENSG00000150712.11	1520.14	-1.07082	0.202121	-5.29794	1.17114e-07	3.21474e-06	protein_coding	MTMR12
ENSG00000198795.11	15.2254	2.83931	0.536073	5.29649	1.18047e-07	3.23617e-06	protein_coding	ZNF521
ENSG00000102038.15	28.4882	6.4649	1.22158	5.29224	1.20826e-07	3.30555e-06	protein_coding	SMARCA1
ENSG00000136731.13	4823.45	-0.525283	0.099257	-5.29215	1.20889e-07	3.30555e-06	protein_coding	UGGT1
ENSG00000198416.9	45.7331	1.83981	0.347729	5.29094	1.21688e-07	3.32312e-06	transcribed_unprocessed_pseudogene	ZNF658B
ENSG00000286138.1	43.5949	1.67518	0.316643	5.29043	1.22029e-07	3.32814e-06	lncRNA	AC010336.8
ENSG00000124920.13	25.675	3.61494	0.683509	5.28879	1.23125e-07	3.34638e-06	protein_coding	MYRF
ENSG00000149557.14	16.2457	2.6606	0.503028	5.28917	1.22872e-07	3.34638e-06	protein_coding	FEZ1
ENSG00000237222.4	10.7659	3.63835	0.687943	5.28873	1.2317e-07	3.34638e-06	lncRNA	LINC01968
ENSG00000127337.7	1072.98	-0.697003	0.131878	-5.2852	1.25566e-07	3.40712e-06	protein_coding	YEATS4
ENSG00000065357.20	223.004	1.01976	0.193013	5.2834	1.26809e-07	3.43647e-06	protein_coding	DGKA
ENSG00000164167.12	1219.79	-0.776062	0.146937	-5.28158	1.28072e-07	3.46627e-06	protein_coding	LSM6
ENSG00000171298.13	162.231	1.14706	0.217198	5.2812	1.28341e-07	3.46912e-06	protein_coding	GAA
ENSG00000121957.14	865.271	-0.628724	0.119065	-5.28051	1.28828e-07	3.47786e-06	protein_coding	GPSM2
ENSG00000284640.1	15.985	6.69764	1.26874	5.27897	1.2991e-07	3.50262e-06	lncRNA	AL590434.2
ENSG00000286650.1	20.6467	2.12351	0.402301	5.27841	1.30311e-07	3.50898e-06	lncRNA	AL139234.1
ENSG00000164691.18	145.672	-1.44286	0.273456	-5.27638	1.3176e-07	3.5435e-06	protein_coding	TAGAP
ENSG00000162511.8	1704.77	1.35441	0.257207	5.26586	1.39532e-07	3.74778e-06	protein_coding	LAPTM5
ENSG00000100104.13	1258.38	-0.597073	0.113417	-5.26438	1.40665e-07	3.77344e-06	protein_coding	SRRD
ENSG00000229981.8	8.60204	6.98543	1.32701	5.26402	1.40941e-07	3.77609e-06	lncRNA	LINC01435
ENSG00000141837.21	45.1376	1.65036	0.314307	5.25078	1.51453e-07	4.0526e-06	protein_coding	CACNA1A
ENSG00000229976.2	12.7027	5.08534	0.968557	5.25043	1.51744e-07	4.0553e-06	lncRNA	AL118523.1
ENSG00000103723.15	12.3901	2.94944	0.562162	5.24661	1.54923e-07	4.12985e-06	protein_coding	AP3B2
ENSG00000197283.17	106.526	1.13558	0.216434	5.24679	1.54771e-07	4.12985e-06	protein_coding	SYNGAP1
ENSG00000287054.1	17.4823	2.48368	0.473852	5.24147	1.59306e-07	4.24138e-06	lncRNA	AC113410.6
ENSG00000229337.2	114.8	1.05425	0.201357	5.23572	1.64341e-07	4.36994e-06	lncRNA	AC079305.4
ENSG00000129048.7	164.759	-1.32011	0.252218	-5.23398	1.65894e-07	4.40574e-06	protein_coding	ACKR4
ENSG00000144560.15	2236.9	-0.910807	0.174065	-5.23256	1.67177e-07	4.43427e-06	protein_coding	VGLL4
ENSG00000135002.12	815.615	0.825488	0.157812	5.23085	1.68733e-07	4.45882e-06	protein_coding	RFK
ENSG00000247675.7	35.1511	1.61069	0.307904	5.23113	1.68475e-07	4.45882e-06	lncRNA	LRP4-AS1
ENSG00000286811.1	6.75564	6.6761	1.27627	5.23095	1.68643e-07	4.45882e-06	lncRNA	AL353138.1
ENSG00000231007.5	41.8739	-2.313	0.442247	-5.2301	1.69419e-07	4.47139e-06	processed_pseudogene	CDC20P1
ENSG00000265451.1	47.8553	1.58239	0.302766	5.22644	1.72807e-07	4.55516e-06	lncRNA	AC012447.1
ENSG00000117586.11	16.9358	4.42641	0.847239	5.22451	1.74613e-07	4.59706e-06	protein_coding	TNFSF4
ENSG00000101019.22	1179.14	0.612874	0.117487	5.21653	1.82301e-07	4.79354e-06	protein_coding	UQCC1
ENSG00000111860.14	901.015	1.01336	0.194294	5.21557	1.83253e-07	4.81259e-06	protein_coding	CEP85L
ENSG00000213062.5	31.3492	1.81451	0.347976	5.21445	1.84359e-07	4.83567e-06	lncRNA	Z99572.1
ENSG00000276903.2	4254.42	-1.26829	0.243279	-5.21332	1.85486e-07	4.85924e-06	protein_coding	H2AC16
ENSG00000180573.9	12563.4	-1.1233	0.215597	-5.21018	1.88655e-07	4.93616e-06	protein_coding	H2AC6
ENSG00000198794.12	495.82	0.938781	0.18036	5.20504	1.93954e-07	5.06857e-06	protein_coding	SCAMP5
ENSG00000104320.14	3313.23	-0.484468	0.0931095	-5.20321	1.95878e-07	5.11256e-06	protein_coding	NBN
ENSG00000127129.10	17.2853	5.57025	1.07135	5.19928	2.00057e-07	5.21524e-06	protein_coding	EDN2
ENSG00000123179.14	363.102	-0.778509	0.149862	-5.19484	2.04894e-07	5.33479e-06	protein_coding	EBPL
ENSG00000116704.8	2162.9	0.844838	0.162777	5.19014	2.10136e-07	5.46456e-06	protein_coding	SLC35D1
ENSG00000261659.2	20.7702	2.52022	0.485617	5.18973	2.10599e-07	5.4699e-06	lncRNA	Z92544.1
ENSG00000199032.1	24.999	1.93943	0.373749	5.18911	2.11303e-07	5.48148e-06	miRNA	MIR425
ENSG00000124097.7	133.179	-1.35107	0.260402	-5.18842	2.12089e-07	5.49518e-06	processed_pseudogene	HMGB1P1
ENSG00000149212.12	1041.32	1.44849	0.279377	5.18469	2.16374e-07	5.59937e-06	protein_coding	SESN3
ENSG00000155966.14	461.799	-0.949887	0.183251	-5.18354	2.17717e-07	5.6259e-06	protein_coding	AFF2
ENSG00000285244.1	16.133	3.73156	0.719913	5.18336	2.17929e-07	5.6259e-06	lncRNA	DINOL
ENSG00000105821.15	1710.41	-0.56814	0.109665	-5.1807	2.21056e-07	5.6997e-06	protein_coding	DNAJC2
ENSG00000163110.15	882.381	0.774623	0.149561	5.17931	2.22706e-07	5.7353e-06	protein_coding	PDLIM5
ENSG00000100626.17	13.1366	3.24736	0.627352	5.17629	2.26341e-07	5.8148e-06	protein_coding	GALNT16
ENSG00000249669.10	24.4925	1.96665	0.379933	5.17632	2.2631e-07	5.8148e-06	lncRNA	CARMN
ENSG00000248375.1	8.20021	4.39805	0.850356	5.17201	2.3159e-07	5.94247e-06	processed_pseudogene	AC104066.3
ENSG00000074416.14	161.651	-1.32726	0.256925	-5.16595	2.39225e-07	6.13097e-06	protein_coding	MGLL
ENSG00000170873.18	262.049	-1.13294	0.219348	-5.16503	2.40395e-07	6.15353e-06	protein_coding	MTSS1
ENSG00000121210.16	2916.2	-0.803274	0.155572	-5.16337	2.42545e-07	6.20109e-06	protein_coding	TMEM131L
ENSG00000235750.10	1234.19	-0.671959	0.130148	-5.16305	2.42963e-07	6.20432e-06	protein_coding	KIAA0040
ENSG00000248599.2	16.2185	2.90253	0.562302	5.16187	2.44492e-07	6.23587e-06	lncRNA	AC018781.1
ENSG00000180263.14	1494.61	-0.677645	0.131288	-5.16149	2.44985e-07	6.24096e-06	protein_coding	FGD6
ENSG00000258216.7	63.9815	1.98132	0.384326	5.15531	2.53218e-07	6.44296e-06	lncRNA	AC009522.1
ENSG00000184678.10	6246.81	-1.39577	0.270839	-5.1535	2.55666e-07	6.49746e-06	protein_coding	H2BC21
ENSG00000152049.6	11.4421	6.39302	1.2419	5.14778	2.63586e-07	6.69074e-06	protein_coding	KCNE4
ENSG00000123505.18	2335.75	-0.554696	0.107818	-5.14473	2.67902e-07	6.79217e-06	protein_coding	AMD1
ENSG00000137449.16	141.961	1.4209	0.276261	5.14332	2.69919e-07	6.83516e-06	protein_coding	CPEB2
ENSG00000150967.18	180.437	1.28694	0.250351	5.14054	2.73951e-07	6.92901e-06	protein_coding	ABCB9
ENSG00000140464.20	480.714	0.950904	0.18528	5.13224	2.86316e-07	7.23315e-06	protein_coding	PML
ENSG00000083454.22	189.067	-1.53165	0.298603	-5.12938	2.90703e-07	7.33525e-06	protein_coding	P2RX5
ENSG00000134324.12	828.782	-0.787295	0.153573	-5.12653	2.95136e-07	7.43827e-06	protein_coding	LPIN1
ENSG00000144802.11	559.515	0.938095	0.183044	5.12496	2.97595e-07	7.49135e-06	protein_coding	NFKBIZ
ENSG00000128578.10	31.105	1.54199	0.301182	5.11979	3.0588e-07	7.69079e-06	protein_coding	STRIP2
ENSG00000080947.15	70.7718	1.27264	0.248604	5.11914	3.06928e-07	7.70803e-06	transcribed_unprocessed_pseudogene	CROCCP3
ENSG00000100242.15	679.969	-0.757844	0.148106	-5.11691	3.10582e-07	7.79058e-06	protein_coding	SUN2
ENSG00000135074.16	1494.27	-0.859153	0.167964	-5.11509	3.13594e-07	7.85686e-06	protein_coding	ADAM19
ENSG00000116701.15	100.716	1.12428	0.219932	5.11194	3.18871e-07	7.97966e-06	protein_coding	NCF2
ENSG00000168394.11	2863.02	1.12159	0.219432	5.11133	3.19905e-07	7.99612e-06	protein_coding	TAP1
ENSG00000069399.15	154.796	1.18643	0.232171	5.11017	3.21871e-07	8.03582e-06	protein_coding	BCL3
ENSG00000214013.9	459.507	0.760787	0.148954	5.10753	3.26401e-07	8.13935e-06	protein_coding	GANC
ENSG00000197930.13	1266.02	-0.773185	0.151423	-5.10611	3.28857e-07	8.19098e-06	protein_coding	ERO1A
ENSG00000180644.8	18.6808	6.35391	1.2446	5.10519	3.30467e-07	8.22142e-06	protein_coding	PRF1
ENSG00000105650.22	14.4671	4.12976	0.808975	5.10493	3.30924e-07	8.22317e-06	protein_coding	PDE4C
ENSG00000135643.5	1102.36	-0.661773	0.129656	-5.10408	3.32414e-07	8.25055e-06	protein_coding	KCNMB4
ENSG00000171421.13	863.005	-0.641577	0.125759	-5.10165	3.36704e-07	8.34726e-06	protein_coding	MRPL36
ENSG00000175895.4	3233.16	-0.879045	0.172332	-5.10088	3.38072e-07	8.37142e-06	protein_coding	PLEKHF2
ENSG00000005961.19	15.8043	4.67427	0.916533	5.09995	3.39746e-07	8.40307e-06	protein_coding	ITGA2B
ENSG00000116962.15	8.68755	6.4354	1.26307	5.09506	3.48639e-07	8.61301e-06	protein_coding	NID1
ENSG00000104783.14	11.4469	4.70113	0.923035	5.09312	3.5222e-07	8.68986e-06	protein_coding	KCNN4
ENSG00000288586.1	24.5969	1.67637	0.329156	5.09293	3.52568e-07	8.68986e-06	lncRNA	AL357874.3
ENSG00000136449.15	51.8455	1.70656	0.335143	5.09203	3.54242e-07	8.72101e-06	protein_coding	MYCBPAP
ENSG00000237605.2	19.7818	1.94128	0.381308	5.09112	3.55958e-07	8.75311e-06	lncRNA	DYRK3-AS1
ENSG00000250266.2	6.52301	6.52642	1.28243	5.08912	3.59733e-07	8.83572e-06	lncRNA	LINC01612
ENSG00000164105.4	743.519	-0.694861	0.136557	-5.08844	3.61023e-07	8.85715e-06	protein_coding	SAP30
ENSG00000148926.10	33.3781	1.6922	0.332599	5.0878	3.62238e-07	8.87672e-06	protein_coding	ADM
ENSG00000003400.15	69.3528	1.92295	0.378232	5.08406	3.69459e-07	9.04324e-06	protein_coding	CASP10
ENSG00000127084.19	401.849	0.852882	0.167794	5.0829	3.71722e-07	9.08814e-06	protein_coding	FGD3
ENSG00000189325.7	40.6514	2.43007	0.478238	5.0813	3.74866e-07	9.15449e-06	protein_coding	BNIP5
ENSG00000105287.12	497.087	1.16698	0.229692	5.08065	3.76148e-07	9.17524e-06	protein_coding	PRKD2
ENSG00000100526.20	2804.4	-0.938884	0.18481	-5.08026	3.76912e-07	9.18335e-06	protein_coding	CDKN3
ENSG00000126821.8	4150.96	-0.865875	0.170543	-5.07716	3.83127e-07	9.32408e-06	protein_coding	SGPP1
ENSG00000065183.16	2943.61	-0.645905	0.127407	-5.06962	3.98616e-07	9.68993e-06	protein_coding	WDR3
ENSG00000152795.17	7886.95	-0.615662	0.121501	-5.06713	4.03863e-07	9.80626e-06	protein_coding	HNRNPDL
ENSG00000275221.2	3494.67	-1.16705	0.230347	-5.06647	4.05253e-07	9.82878e-06	protein_coding	H2AC15
ENSG00000174448.8	17.2189	2.79738	0.552364	5.06438	4.09742e-07	9.92631e-06	protein_coding	STARD6
ENSG00000042088.14	1053.96	-0.589664	0.116473	-5.06266	4.13443e-07	9.97356e-06	protein_coding	TDP1
ENSG00000060982.15	11921.2	-0.710286	0.140306	-5.06239	4.14039e-07	9.97356e-06	protein_coding	BCAT1
ENSG00000099814.16	26.1202	6.48553	1.28111	5.06245	4.13912e-07	9.97356e-06	protein_coding	CEP170B
ENSG00000121039.10	249.264	1.28599	0.254003	5.06289	4.12955e-07	9.97356e-06	protein_coding	RDH10
ENSG00000279070.2	10.4777	2.77254	0.547639	5.06272	4.13311e-07	9.97356e-06	lncRNA	AC073263.2
ENSG00000116299.17	18.5625	3.39821	0.671706	5.05908	4.2129e-07	1.01355e-05	protein_coding	KIAA1324
ENSG00000269825.1	302.052	0.612289	0.121032	5.05888	4.21718e-07	1.01355e-05	lncRNA	AC022150.4
ENSG00000215784.6	82.6476	-1.27822	0.252784	-5.0566	4.26804e-07	1.02462e-05	protein_coding	FAM72D
ENSG00000146006.8	11.1426	6.41838	1.27127	5.04881	4.44576e-07	1.06608e-05	protein_coding	LRRTM2
ENSG00000135597.18	471.772	-0.710158	0.140666	-5.04856	4.45157e-07	1.06627e-05	protein_coding	REPS1
ENSG00000273783.1	44.6816	1.37049	0.27153	5.0473	4.48108e-07	1.07213e-05	lncRNA	AL136040.1
ENSG00000148842.18	107.836	1.0269	0.203489	5.04644	4.50118e-07	1.07573e-05	protein_coding	CNNM2
ENSG00000119242.8	83.356	1.14946	0.228021	5.04102	4.63045e-07	1.10538e-05	protein_coding	CCDC92
ENSG00000147852.16	1398.8	-0.592943	0.117665	-5.03923	4.67402e-07	1.11453e-05	protein_coding	VLDLR
ENSG00000188878.19	151.546	1.0154	0.201546	5.03806	4.70263e-07	1.11884e-05	protein_coding	FBF1
ENSG00000259642.2	85.2432	1.49013	0.295774	5.03806	4.70264e-07	1.11884e-05	lncRNA	ST20-AS1
ENSG00000160703.16	198.415	1.25606	0.249341	5.03752	4.71613e-07	1.12079e-05	protein_coding	NLRX1
ENSG00000112697.17	935.562	0.753452	0.149599	5.03649	4.74145e-07	1.12555e-05	protein_coding	TMEM30A
ENSG00000108559.12	2868.26	-0.529977	0.105269	-5.03451	4.79064e-07	1.13596e-05	protein_coding	NUP88
ENSG00000109606.13	7581.7	-0.476139	0.0945879	-5.03382	4.80789e-07	1.13878e-05	protein_coding	DHX15
ENSG00000116062.17	12443.9	-0.525504	0.104652	-5.02145	5.12837e-07	1.21234e-05	protein_coding	MSH6
ENSG00000141570.11	319.769	-0.932109	0.185628	-5.02139	5.12989e-07	1.21234e-05	protein_coding	CBX8
ENSG00000268650.3	12.7681	2.66507	0.530885	5.02006	5.16548e-07	1.2194e-05	lncRNA	AC005759.1
ENSG00000132646.11	16021.5	0.642201	0.128047	5.01536	5.29342e-07	1.24821e-05	protein_coding	PCNA
ENSG00000140199.12	254.803	0.895446	0.178689	5.01119	5.40937e-07	1.27414e-05	protein_coding	SLC12A6
ENSG00000165732.13	11651.1	-0.596505	0.119095	-5.00865	5.48125e-07	1.28964e-05	protein_coding	DDX21
ENSG00000079432.7	827.278	1.29124	0.257867	5.0074	5.51702e-07	1.29624e-05	protein_coding	CIC
ENSG00000166971.17	395.961	0.714305	0.142654	5.00724	5.52148e-07	1.29624e-05	protein_coding	AKTIP
ENSG00000138385.16	3259.71	-0.635332	0.127091	-4.99905	5.76138e-07	1.35106e-05	protein_coding	SSB
ENSG00000126705.15	75.5109	1.65452	0.330985	4.99876	5.77004e-07	1.3516e-05	protein_coding	AHDC1
ENSG00000151704.15	26.505	2.30703	0.461715	4.99666	5.83324e-07	1.3619e-05	protein_coding	KCNJ1
ENSG00000175197.12	1431.95	1.30535	0.261235	4.99683	5.82798e-07	1.3619e-05	protein_coding	DDIT3
ENSG00000228327.3	33.7635	1.63772	0.327742	4.99697	5.82388e-07	1.3619e-05	transcribed_unprocessed_pseudogene	AL669831.1
ENSG00000109046.15	2434.01	0.748178	0.149742	4.99643	5.84007e-07	1.362e-05	protein_coding	WSB1
ENSG00000058056.9	1014.6	-0.746121	0.149366	-4.99526	5.87551e-07	1.36726e-05	protein_coding	USP13
ENSG00000184575.12	4942.49	-0.573471	0.114802	-4.9953	5.8743e-07	1.36726e-05	protein_coding	XPOT
ENSG00000160336.15	731.36	0.632643	0.126686	4.99378	5.92084e-07	1.3763e-05	protein_coding	ZNF761
ENSG00000103479.16	1910.17	0.654374	0.131152	4.98945	6.05526e-07	1.40601e-05	protein_coding	RBL2
ENSG00000172269.19	176.101	-0.899457	0.180312	-4.98833	6.09039e-07	1.41263e-05	protein_coding	DPAGT1
ENSG00000137094.14	97.21	1.17463	0.235576	4.9862	6.15781e-07	1.42671e-05	protein_coding	DNAJB5
ENSG00000270829.1	19.4285	2.08237	0.417821	4.98387	6.23261e-07	1.44246e-05	lncRNA	AC015849.2
ENSG00000188277.10	145.913	-1.73213	0.347598	-4.98313	6.25637e-07	1.44638e-05	protein_coding	C15orf62
ENSG00000076043.10	640.978	0.634069	0.127263	4.98236	6.28122e-07	1.45055e-05	protein_coding	REXO2
ENSG00000009413.16	1163.06	0.841834	0.169043	4.98	6.35857e-07	1.46682e-05	protein_coding	REV3L
ENSG00000172345.14	15.9559	2.06269	0.414241	4.97946	6.37623e-07	1.4693e-05	protein_coding	STARD5
ENSG00000185669.6	38.0043	1.80604	0.362875	4.97704	6.45652e-07	1.48619e-05	protein_coding	SNAI3
ENSG00000134242.16	3127.95	1.17886	0.237069	4.97264	6.60487e-07	1.51869e-05	protein_coding	PTPN22
ENSG00000203805.11	20.9589	2.18366	0.439344	4.97027	6.68608e-07	1.5357e-05	protein_coding	PLPP4
ENSG00000178999.13	1375.61	-0.979781	0.197142	-4.96993	6.69776e-07	1.53672e-05	protein_coding	AURKB
ENSG00000108854.16	716.179	0.505254	0.101706	4.96781	6.77149e-07	1.55196e-05	protein_coding	SMURF2
ENSG00000105810.10	2240.28	-0.830645	0.167244	-4.96666	6.81157e-07	1.55947e-05	protein_coding	CDK6
ENSG00000285091.1	9.35179	3.07992	0.620167	4.96628	6.82499e-07	1.56086e-05	lncRNA	AL109840.2
ENSG00000163159.14	918.337	-0.740533	0.149128	-4.96575	6.84367e-07	1.56345e-05	protein_coding	VPS72
ENSG00000102054.18	6515.06	-0.630527	0.127003	-4.96466	6.88214e-07	1.57055e-05	protein_coding	RBBP7
ENSG00000138795.10	730.496	-0.591444	0.119223	-4.96083	7.01925e-07	1.60012e-05	protein_coding	LEF1
ENSG00000180354.16	180.223	1.009	0.203408	4.96047	7.03233e-07	1.60138e-05	protein_coding	MTURN
ENSG00000261360.1	30.9655	1.85991	0.374996	4.95982	7.05576e-07	1.60336e-05	lncRNA	AC010491.1
ENSG00000266412.5	6385.12	0.459098	0.0925635	4.95981	7.05613e-07	1.60336e-05	protein_coding	NCOA4
ENSG00000186193.9	1614.18	-1.18264	0.238589	-4.95684	7.16499e-07	1.62463e-05	protein_coding	SAPCD2
ENSG00000282951.1	6.16385	4.17948	0.84317	4.95686	7.16398e-07	1.62463e-05	lncRNA	AC008537.4
ENSG00000179639.10	13.4529	6.28889	1.26891	4.95613	7.19122e-07	1.62883e-05	protein_coding	FCER1A
ENSG00000222011.9	126.213	0.987401	0.199344	4.95326	7.29787e-07	1.65123e-05	protein_coding	FAM185A
ENSG00000247796.3	143.446	1.23861	0.250109	4.95229	7.33456e-07	1.65777e-05	lncRNA	AC008966.1
ENSG00000005059.16	2713.54	-0.671713	0.13567	-4.95107	7.3807e-07	1.66642e-05	protein_coding	MCUB
ENSG00000228065.11	19.2917	6.24243	1.26104	4.95024	7.41213e-07	1.67174e-05	lncRNA	LINC01515
ENSG00000173726.11	4371.22	-0.655214	0.132394	-4.94898	7.46019e-07	1.6808e-05	protein_coding	TOMM20
ENSG00000143321.19	4924.62	-0.784517	0.158556	-4.94789	7.50207e-07	1.68844e-05	protein_coding	HDGF
ENSG00000145365.11	1828.07	-0.866353	0.175142	-4.94658	7.55283e-07	1.69807e-05	protein_coding	TIFA
ENSG00000169885.10	30.8209	2.61605	0.529073	4.9446	7.63002e-07	1.71361e-05	protein_coding	CALML6
ENSG00000167676.4	19.8313	4.56343	0.9235	4.94145	7.75432e-07	1.73969e-05	protein_coding	PLIN4
ENSG00000245614.4	123.969	-0.805703	0.163153	-4.93834	7.87891e-07	1.76577e-05	lncRNA	DDX11-AS1
ENSG00000179476.8	128.271	1.09847	0.222624	4.9342	8.04809e-07	1.80179e-05	protein_coding	C14orf28
ENSG00000175216.15	6752.02	-0.628246	0.127346	-4.93337	8.08219e-07	1.80752e-05	protein_coding	CKAP5
ENSG00000164754.15	9089.69	-0.711534	0.14433	-4.92991	8.22664e-07	1.83789e-05	protein_coding	RAD21
ENSG00000171236.10	58.2565	1.27396	0.258443	4.92934	8.25065e-07	1.84132e-05	protein_coding	LRG1
ENSG00000188848.16	1352.43	-0.582644	0.118238	-4.92774	8.31866e-07	1.85455e-05	protein_coding	BEND4
ENSG00000279354.1	10.4383	3.58071	0.726764	4.92693	8.35322e-07	1.8603e-05	TEC	AC090373.1
ENSG00000054148.18	1065.53	1.09038	0.221396	4.92504	8.43412e-07	1.87635e-05	protein_coding	PHPT1
ENSG00000157873.17	263.487	1.18705	0.241253	4.92038	8.63765e-07	1.91962e-05	protein_coding	TNFRSF14
ENSG00000130244.12	411.862	1.01381	0.206162	4.91752	8.76472e-07	1.94329e-05	protein_coding	FAM98C
ENSG00000261188.1	124.718	-0.933314	0.1898	-4.91737	8.77161e-07	1.94329e-05	lncRNA	Z95115.1
ENSG00000267011.5	14.3377	2.40834	0.489734	4.91766	8.75855e-07	1.94329e-05	lncRNA	AC011498.1
ENSG00000110958.16	5243.83	-0.635095	0.129203	-4.91548	8.85659e-07	1.96007e-05	protein_coding	PTGES3
ENSG00000236866.5	4.34732	6.69764	1.36317	4.91329	8.95624e-07	1.98007e-05	lncRNA	AL157902.1
ENSG00000267551.3	7.44274	4.1938	0.854341	4.90881	9.16315e-07	2.0237e-05	lncRNA	AC005264.1
ENSG00000171174.15	62.978	1.38287	0.281799	4.90727	9.23519e-07	2.0375e-05	protein_coding	RBKS
ENSG00000008323.15	13.0445	6.19658	1.26286	4.90679	9.25795e-07	2.0404e-05	protein_coding	PLEKHG6
ENSG00000179165.11	26.7247	1.94351	0.396133	4.90622	9.28487e-07	2.04421e-05	protein_coding	PXT1
ENSG00000104626.15	1484.92	-0.633515	0.129156	-4.90502	9.3418e-07	2.05461e-05	protein_coding	ERI1
ENSG00000261150.3	6.76264	6.39209	1.30382	4.9026	9.45788e-07	2.078e-05	protein_coding	EPPK1
ENSG00000112394.17	116.696	1.30131	0.265527	4.90087	9.54109e-07	2.09411e-05	protein_coding	SLC16A10
ENSG00000135968.21	1808.22	0.723464	0.147923	4.8908	1.00427e-06	2.20194e-05	protein_coding	GCC2
ENSG00000101384.12	114.735	1.36286	0.278873	4.88704	1.02365e-06	2.24211e-05	protein_coding	JAG1
ENSG00000260898.6	43.1705	1.4619	0.299165	4.88662	1.02582e-06	2.24455e-05	lncRNA	ADPGK-AS1
ENSG00000115561.16	640.913	0.724917	0.148393	4.88513	1.03362e-06	2.2593e-05	protein_coding	CHMP3
ENSG00000258733.6	15.6653	3.04738	0.623913	4.88431	1.03794e-06	2.2664e-05	lncRNA	LINC02328
ENSG00000127334.11	1341.84	-0.657821	0.134705	-4.88343	1.04259e-06	2.27421e-05	protein_coding	DYRK2
ENSG00000231304.2	45.2942	1.7698	0.362625	4.88052	1.05807e-06	2.30562e-05	lncRNA	SGO1-AS1
ENSG00000163975.12	111.623	1.20452	0.246904	4.87848	1.06905e-06	2.32716e-05	protein_coding	MELTF
ENSG00000273338.1	123.472	1.83238	0.375625	4.87823	1.07044e-06	2.3278e-05	lncRNA	AC103591.3
ENSG00000232265.8	139.057	-1.18019	0.242119	-4.87443	1.09121e-06	2.37053e-05	lncRNA	LINC02805
ENSG00000133639.6	1949.59	0.591563	0.121419	4.87209	1.10425e-06	2.39641e-05	protein_coding	BTG1
ENSG00000064102.15	3716.97	-0.639127	0.131221	-4.87061	1.11254e-06	2.41194e-05	protein_coding	INTS13
ENSG00000164308.17	2487.56	0.524449	0.107697	4.86968	1.11779e-06	2.42084e-05	protein_coding	ERAP2
ENSG00000160606.11	53.2278	1.72704	0.354679	4.86931	1.1199e-06	2.42295e-05	protein_coding	TLCD1
ENSG00000273247.5	146.457	0.954514	0.196074	4.86812	1.12663e-06	2.43504e-05	lncRNA	AC097376.3
ENSG00000166987.15	126.857	1.1579	0.237919	4.86679	1.13423e-06	2.44896e-05	protein_coding	MBD6
ENSG00000173320.12	18.6101	3.09549	0.636584	4.86266	1.1582e-06	2.49818e-05	protein_coding	STOX2
ENSG00000168427.9	25.5304	6.1032	1.25715	4.85481	1.20503e-06	2.59657e-05	protein_coding	KLHL30
ENSG00000170348.9	3705.4	-0.595683	0.122765	-4.85224	1.22077e-06	2.62536e-05	protein_coding	TMED10
ENSG00000172243.18	224.235	1.36576	0.281471	4.85222	1.22087e-06	2.62536e-05	protein_coding	CLEC7A
ENSG00000111665.11	1322.29	-0.873514	0.180085	-4.85055	1.23119e-06	2.64489e-05	protein_coding	CDCA3
ENSG00000228956.8	15.3153	3.00076	0.619376	4.84482	1.26726e-06	2.71961e-05	lncRNA	SATB1-AS1
ENSG00000145022.4	293.976	1.18365	0.244508	4.84092	1.29237e-06	2.7707e-05	protein_coding	TCTA
ENSG00000189319.14	1399.09	-0.864341	0.178778	-4.83471	1.33341e-06	2.8558e-05	protein_coding	FAM53B
ENSG00000058335.15	224.535	1.027	0.212538	4.83209	1.3511e-06	2.89079e-05	protein_coding	RASGRF1
ENSG00000145685.14	1472.74	-0.64897	0.134392	-4.82893	1.37269e-06	2.93401e-05	protein_coding	LHFPL2
ENSG00000102221.14	499.188	0.604397	0.125243	4.8258	1.39444e-06	2.97751e-05	protein_coding	JADE3
ENSG00000070669.17	81.3707	1.35766	0.281409	4.8245	1.40352e-06	2.99389e-05	protein_coding	ASNS
ENSG00000089682.16	556.548	0.963602	0.199813	4.82252	1.41753e-06	3.02074e-05	protein_coding	RBM41
ENSG00000152782.16	503.35	0.703873	0.146013	4.82064	1.43102e-06	3.04486e-05	protein_coding	PANK1
ENSG00000286760.1	49.288	1.3684	0.283868	4.82054	1.43171e-06	3.04486e-05	lncRNA	AL022069.3
ENSG00000232671.6	64.5954	1.1837	0.245581	4.82	1.43559e-06	3.05005e-05	lncRNA	ZNF687-AS1
ENSG00000245975.2	19.9038	2.11931	0.439794	4.81888	1.44369e-06	3.0642e-05	lncRNA	AC090515.3
ENSG00000188693.8	12.2759	2.56146	0.531618	4.81823	1.44834e-06	3.06868e-05	lncRNA	CYP51A1-AS1
ENSG00000206702.1	124.886	1.94174	0.403002	4.81819	1.44869e-06	3.06868e-05	snRNA	RNU1-11P
ENSG00000184319.16	295.553	0.758572	0.157505	4.81617	1.4634e-06	3.09676e-05	transcribed_unprocessed_pseudogene	RPL23AP82
ENSG00000147654.15	570.149	-0.539469	0.112017	-4.81596	1.46497e-06	3.09698e-05	protein_coding	EBAG9
ENSG00000076604.15	1513.7	1.07172	0.222621	4.8141	1.47861e-06	3.12273e-05	protein_coding	TRAF4
ENSG00000125871.14	1454.47	0.53054	0.110231	4.813	1.4868e-06	3.1338e-05	protein_coding	MGME1
ENSG00000130518.17	33.516	1.96297	0.407835	4.81316	1.48563e-06	3.1338e-05	protein_coding	IQCN
ENSG00000279738.1	96.0314	-0.894026	0.185808	-4.81156	1.49757e-06	3.15335e-05	lncRNA	AL022311.1
ENSG00000278948.1	28.3218	2.25278	0.468426	4.80925	1.51496e-06	3.18682e-05	TEC	AL031587.5
ENSG00000106367.15	1510.28	0.550449	0.11455	4.8053	1.54519e-06	3.2472e-05	protein_coding	AP1S1
ENSG00000147570.10	18.0459	2.64835	0.551231	4.80442	1.55199e-06	3.25826e-05	protein_coding	DNAJC5B
ENSG00000100036.13	31.5686	1.89194	0.393962	4.80235	1.56816e-06	3.28896e-05	protein_coding	SLC35E4
ENSG00000179406.8	90.2345	1.01672	0.211791	4.80056	1.58221e-06	3.31514e-05	lncRNA	LINC00174
ENSG00000182782.8	13.4771	5.97347	1.24525	4.79701	1.61053e-06	3.37116e-05	protein_coding	HCAR2
ENSG00000159131.17	5430.21	-0.477584	0.0995842	-4.79579	1.62039e-06	3.38846e-05	protein_coding	GART
ENSG00000273175.1	25.9511	1.74239	0.363502	4.79335	1.64019e-06	3.42651e-05	lncRNA	BX323046.1
ENSG00000108924.14	14.1272	5.22843	1.091	4.79232	1.64864e-06	3.44077e-05	protein_coding	HLF
ENSG00000130522.6	1409.32	1.18532	0.247353	4.79199	1.65134e-06	3.44111e-05	protein_coding	JUND
ENSG00000177169.10	109.907	1.22915	0.256506	4.79191	1.65204e-06	3.44111e-05	protein_coding	ULK1
ENSG00000268403.2	210.691	0.735331	0.153557	4.78865	1.67904e-06	3.49391e-05	lncRNA	AC132192.2
ENSG00000171724.3	10.7602	2.92142	0.610164	4.78792	1.68517e-06	3.50324e-05	protein_coding	VAT1L
ENSG00000204604.12	1100.54	0.565236	0.118103	4.78596	1.70173e-06	3.53421e-05	protein_coding	ZNF468
ENSG00000174989.13	319.616	-0.758157	0.158668	-4.77825	1.76827e-06	3.66882e-05	protein_coding	FBXW8
ENSG00000165506.14	594.521	-0.705662	0.147696	-4.77779	1.77232e-06	3.67362e-05	protein_coding	DNAAF2
ENSG00000123358.20	178.163	1.14524	0.239789	4.77604	1.78785e-06	3.7022e-05	protein_coding	NR4A1
ENSG00000165359.15	791.701	0.896649	0.18775	4.77575	1.79039e-06	3.70387e-05	protein_coding	INTS6L
ENSG00000266100.1	4.82462	6.31317	1.32309	4.77154	1.8282e-06	3.77839e-05	lncRNA	AC007431.2
ENSG00000149292.16	290.724	0.723108	0.151713	4.76628	1.87659e-06	3.87463e-05	protein_coding	TTC12
ENSG00000155542.12	364.829	0.86548	0.181634	4.76496	1.88888e-06	3.89624e-05	protein_coding	SETD9
ENSG00000137404.14	195.072	-0.880338	0.184984	-4.759	1.94554e-06	4.00922e-05	protein_coding	NRM
ENSG00000198208.12	365.484	0.965248	0.202848	4.75847	1.95063e-06	4.0158e-05	protein_coding	RPS6KL1
ENSG00000197324.9	1627.58	1.10627	0.232495	4.75824	1.95287e-06	4.01653e-05	protein_coding	LRP10
ENSG00000111605.18	3307.94	-0.483607	0.101705	-4.75499	1.98455e-06	4.07774e-05	protein_coding	CPSF6
ENSG00000287190.1	138.192	1.36479	0.287101	4.75371	1.99721e-06	4.09979e-05	lncRNA	AC239799.2
ENSG00000105641.4	14.1666	5.19917	1.09448	4.75034	2.03079e-06	4.16468e-05	protein_coding	SLC5A5
ENSG00000286703.1	21.3348	1.81712	0.382615	4.74921	2.04211e-06	4.18386e-05	lncRNA	AC005682.2
ENSG00000257433.6	142.665	0.984977	0.207423	4.74865	2.04784e-06	4.19156e-05	lncRNA	AC004241.1
ENSG00000167216.17	157.725	0.796548	0.167806	4.74683	2.06634e-06	4.2213e-05	protein_coding	KATNAL2
ENSG00000204366.4	65.9721	-1.34656	0.283674	-4.74686	2.066e-06	4.2213e-05	protein_coding	ZBTB12
ENSG00000156858.11	342.586	0.786526	0.165734	4.7457	2.07784e-06	4.24071e-05	protein_coding	PRR14
ENSG00000252128.1	9.13031	2.99807	0.631782	4.74543	2.08067e-06	4.24241e-05	snoRNA	AL158032.1
ENSG00000263465.4	701.613	0.910395	0.191916	4.74371	2.09838e-06	4.27443e-05	protein_coding	SRSF8
ENSG00000140798.16	10.9516	6.13757	1.29426	4.74215	2.11466e-06	4.30346e-05	protein_coding	ABCC12
ENSG00000197321.15	16.5284	3.11478	0.656875	4.74181	2.11815e-06	4.30643e-05	protein_coding	SVIL
ENSG00000127838.14	1138.33	1.09408	0.230824	4.7399	2.13823e-06	4.34311e-05	protein_coding	PNKD
ENSG00000218052.5	225.015	-1.07456	0.226728	-4.73943	2.14317e-06	4.34898e-05	transcribed_unprocessed_pseudogene	ADAMTS7P4
ENSG00000102908.22	1826.68	0.954634	0.201602	4.73525	2.18788e-06	4.43548e-05	protein_coding	NFAT5
ENSG00000150753.12	11142.9	-0.62685	0.132407	-4.73427	2.19847e-06	4.44844e-05	protein_coding	CCT5
ENSG00000160194.18	1047.14	0.662933	0.140023	4.73445	2.19651e-06	4.44844e-05	protein_coding	NDUFV3
ENSG00000135824.12	228.17	1.37241	0.2902	4.72919	2.25413e-06	4.55673e-05	protein_coding	RGS8
ENSG00000214915.3	4.29578	6.28892	1.3305	4.72672	2.28173e-06	4.60814e-05	lncRNA	BX546450.1
ENSG00000177311.11	1541.57	-0.67126	0.142044	-4.72571	2.29308e-06	4.62667e-05	protein_coding	ZBTB38
ENSG00000253438.4	12.5144	3.40533	0.720858	4.724	2.31245e-06	4.66133e-05	lncRNA	PCAT1
ENSG00000100906.11	1701.73	0.811213	0.171739	4.72352	2.31792e-06	4.66792e-05	protein_coding	NFKBIA
ENSG00000093000.19	2736.31	-0.616897	0.130634	-4.72233	2.33159e-06	4.68797e-05	protein_coding	NUP50
ENSG00000109321.11	13.9614	4.41823	0.935616	4.72227	2.33229e-06	4.68797e-05	protein_coding	AREG
ENSG00000011260.14	1932.11	-0.613032	0.129874	-4.7202	2.35614e-06	4.73144e-05	protein_coding	UTP18
ENSG00000186635.14	2012.76	0.989966	0.210024	4.71359	2.43393e-06	4.88304e-05	protein_coding	ARAP1
ENSG00000249722.1	8.35317	6.26094	1.33011	4.7071	2.51271e-06	5.03633e-05	lncRNA	AC025752.1
ENSG00000116741.8	1945.6	0.820493	0.174382	4.70513	2.53703e-06	5.08027e-05	protein_coding	RGS2
ENSG00000070366.14	472.087	0.980831	0.208535	4.70343	2.55824e-06	5.11792e-05	protein_coding	SMG6
ENSG00000030582.18	1898.1	1.13776	0.241914	4.70315	2.56175e-06	5.12013e-05	protein_coding	GRN
ENSG00000105559.12	72.3835	1.11289	0.236649	4.70271	2.56733e-06	5.12645e-05	protein_coding	PLEKHA4
ENSG00000206417.8	79.4815	-1.32454	0.281736	-4.70137	2.58426e-06	5.15542e-05	lncRNA	H1FX-AS1
ENSG00000072110.13	55.921	1.44139	0.306614	4.70099	2.58899e-06	5.16001e-05	protein_coding	ACTN1
ENSG00000075568.17	1257.2	0.829713	0.176539	4.69989	2.60306e-06	5.18318e-05	protein_coding	TMEM131
ENSG00000103642.12	162.178	0.81345	0.173163	4.6976	2.63237e-06	5.23664e-05	protein_coding	LACTB
ENSG00000144959.11	347.973	0.706373	0.150461	4.69472	2.66972e-06	5.30597e-05	protein_coding	NCEH1
ENSG00000161558.11	78.4154	1.06748	0.227415	4.69398	2.67943e-06	5.3203e-05	protein_coding	TMEM143
ENSG00000157107.14	317.923	0.974311	0.207591	4.69342	2.68679e-06	5.32993e-05	protein_coding	FCHO2
ENSG00000085871.9	403.808	0.708669	0.151009	4.69288	2.69381e-06	5.33887e-05	protein_coding	MGST2
ENSG00000170791.18	2327.98	0.532332	0.113459	4.69183	2.70776e-06	5.36033e-05	protein_coding	CHCHD7
ENSG00000248571.1	269.744	-1.34215	0.286071	-4.69168	2.70968e-06	5.36033e-05	lncRNA	AC106882.1
ENSG00000225793.3	41.6614	1.61942	0.345561	4.68634	2.78137e-06	5.49702e-05	lncRNA	AL080250.1
ENSG00000241163.8	79.7066	-1.15955	0.247518	-4.6847	2.80369e-06	5.53598e-05	lncRNA	LINC00877
ENSG00000187013.4	11.4649	4.25641	0.909177	4.6816	2.84638e-06	5.61506e-05	lncRNA	LINC02875
ENSG00000174010.9	924.643	-0.548864	0.117264	-4.68057	2.86077e-06	5.63821e-05	protein_coding	KLHL15
ENSG00000258651.1	7.14745	3.41328	0.729302	4.6802	2.8659e-06	5.64308e-05	lncRNA	SEC23A-AS1
ENSG00000064012.22	1127.9	0.617941	0.132046	4.67974	2.87232e-06	5.6505e-05	protein_coding	CASP8
ENSG00000167005.14	5871.21	-0.473519	0.101301	-4.67439	2.94831e-06	5.79461e-05	protein_coding	NUDT21
ENSG00000196756.13	640.708	-0.782871	0.167564	-4.67208	2.98162e-06	5.85466e-05	lncRNA	SNHG17
ENSG00000157193.18	903.395	-0.5352	0.114687	-4.66663	3.06185e-06	6.00665e-05	protein_coding	LRP8
ENSG00000136718.10	4912.56	-1.06878	0.22904	-4.66634	3.06613e-06	6.00949e-05	protein_coding	IMP4
ENSG00000183010.17	971.849	-0.805393	0.172633	-4.66535	3.08095e-06	6.03299e-05	protein_coding	PYCR1
ENSG00000114473.14	178.011	0.851547	0.182607	4.66327	3.11222e-06	6.0886e-05	protein_coding	IQCG
ENSG00000166340.17	517.624	0.768979	0.164924	4.66264	3.12185e-06	6.10183e-05	protein_coding	TPP1
ENSG00000143190.23	2202.88	-0.7908	0.169889	-4.65482	3.24265e-06	6.33212e-05	protein_coding	POU2F1
ENSG00000145708.11	53.6459	-1.45844	0.313511	-4.65195	3.28813e-06	6.41347e-05	protein_coding	CRHBP
ENSG00000174749.6	1008.11	-0.940141	0.202102	-4.65181	3.29035e-06	6.41347e-05	protein_coding	FAM241A
ENSG00000230074.3	80.3251	1.20179	0.258455	4.64991	3.32082e-06	6.46692e-05	lncRNA	AL162231.2
ENSG00000198786.2	3396.43	1.3392	0.288177	4.64714	3.36569e-06	6.5483e-05	protein_coding	MT-ND5
ENSG00000198727.2	7103.08	1.13761	0.244854	4.64608	3.38307e-06	6.57009e-05	protein_coding	MT-CYB
ENSG00000279141.3	20.0949	5.11393	1.10067	4.64619	3.38115e-06	6.57009e-05	lncRNA	AL590226.2
ENSG00000154639.19	199.955	1.21672	0.261923	4.64531	3.39564e-06	6.58848e-05	protein_coding	CXADR
ENSG00000186174.12	57.5466	1.78019	0.383512	4.64182	3.45354e-06	6.6947e-05	protein_coding	BCL9L
ENSG00000241839.10	474.934	1.22485	0.263972	4.64009	3.48265e-06	6.74498e-05	protein_coding	PLEKHO2
ENSG00000119403.15	1442.42	-0.873458	0.188287	-4.63897	3.50146e-06	6.77523e-05	protein_coding	PHF19
ENSG00000168297.16	1791.97	-0.683898	0.147532	-4.63559	3.55915e-06	6.88059e-05	protein_coding	PXK
ENSG00000108582.12	336.184	1.001	0.21595	4.63536	3.56321e-06	6.88218e-05	protein_coding	CPD
ENSG00000254355.1	9.2922	2.94715	0.636039	4.6336	3.59369e-06	6.93474e-05	IG_V_pseudogene	IGLVI-68
ENSG00000134255.14	2996.3	0.741228	0.160013	4.63229	3.6165e-06	6.97242e-05	protein_coding	CEPT1
ENSG00000138778.13	5045.77	-1.06124	0.229124	-4.63171	3.62653e-06	6.98542e-05	protein_coding	CENPE
ENSG00000168081.9	241.661	-0.954394	0.206076	-4.63128	3.63411e-06	6.99368e-05	protein_coding	PNOC
ENSG00000196814.15	61.9177	1.1452	0.247356	4.62976	3.66091e-06	7.03889e-05	protein_coding	MVB12B
ENSG00000132388.12	2057.2	-0.584569	0.126288	-4.62884	3.67723e-06	7.06387e-05	protein_coding	UBE2G1
ENSG00000227710.1	20.3783	-2.03798	0.440551	-4.62599	3.72813e-06	7.14934e-05	unprocessed_pseudogene	AC245517.2
ENSG00000272449.2	51.6971	1.62843	0.352019	4.62597	3.72845e-06	7.14934e-05	lncRNA	AL139246.5
ENSG00000255021.1	2.69809	6.51234	1.40807	4.62501	3.74577e-06	7.17606e-05	lncRNA	AC093496.1
ENSG00000263280.2	41.1233	1.60906	0.348691	4.61457	3.93912e-06	7.53969e-05	lncRNA	AC003965.1
ENSG00000176390.12	980.535	-0.860255	0.18645	-4.61388	3.95226e-06	7.55803e-05	protein_coding	CRLF3
ENSG00000235527.7	21.8282	1.92732	0.418036	4.61041	4.01881e-06	7.67839e-05	lncRNA	HIPK1-AS1
ENSG00000101138.12	1439.89	-0.456268	0.0990272	-4.6075	4.07533e-06	7.77938e-05	protein_coding	CSTF1
ENSG00000159079.19	186.574	-0.767035	0.16649	-4.60709	4.08335e-06	7.7877e-05	protein_coding	CFAP298
ENSG00000246308.2	15.7883	1.97644	0.429174	4.60522	4.12023e-06	7.85097e-05	lncRNA	AC116535.2
ENSG00000167604.14	263.688	0.83433	0.181189	4.60474	4.12972e-06	7.86201e-05	protein_coding	NFKBID
ENSG00000261242.1	59.8947	1.19537	0.259682	4.60321	4.16034e-06	7.91322e-05	lncRNA	AL136038.5
ENSG00000176393.11	703.493	0.931955	0.202491	4.60244	4.17564e-06	7.93522e-05	protein_coding	RNPEP
ENSG00000241135.6	28.126	1.55472	0.337867	4.60158	4.19308e-06	7.96123e-05	lncRNA	LINC00881
ENSG00000198791.12	3722.89	-0.446739	0.0971286	-4.59946	4.23586e-06	8.03528e-05	protein_coding	CNOT7
ENSG00000142945.13	3788.09	-0.522669	0.113676	-4.59788	4.2681e-06	8.082e-05	protein_coding	KIF2C
ENSG00000236830.7	11.3039	2.78064	0.604758	4.59793	4.26708e-06	8.082e-05	lncRNA	CBR3-AS1
ENSG00000124151.19	9913.65	0.82942	0.180587	4.59292	4.37091e-06	8.26931e-05	protein_coding	NCOA3
ENSG00000230424.1	43.7496	1.36029	0.296186	4.59268	4.37599e-06	8.27155e-05	lncRNA	EMC1-AS1
ENSG00000105926.15	884.07	-0.604847	0.131713	-4.59215	4.38712e-06	8.28522e-05	protein_coding	MPP6
ENSG00000135018.14	3237.02	-0.534634	0.116443	-4.59138	4.4033e-06	8.3084e-05	protein_coding	UBQLN1
ENSG00000109971.14	69435.1	-0.646962	0.140962	-4.58963	4.44041e-06	8.37098e-05	protein_coding	HSPA8
ENSG00000004455.17	4710.2	-0.511498	0.111466	-4.58885	4.45704e-06	8.38744e-05	protein_coding	AK2
ENSG00000048740.18	541.882	-0.830749	0.18103	-4.58902	4.45337e-06	8.38744e-05	protein_coding	CELF2
ENSG00000188559.15	487.842	0.75346	0.164206	4.58849	4.46463e-06	8.39183e-05	protein_coding	RALGAPA2
ENSG00000197837.3	8914.45	-0.989536	0.215662	-4.58837	4.46727e-06	8.39183e-05	protein_coding	H4-16
ENSG00000162407.9	218.166	0.932671	0.203282	4.58806	4.47393e-06	8.39462e-05	protein_coding	PLPP3
ENSG00000260404.3	65.5916	1.13075	0.246462	4.58793	4.47665e-06	8.39462e-05	transcribed_unprocessed_pseudogene	AC110079.1
ENSG00000100784.12	461.938	0.649894	0.141724	4.58562	4.5264e-06	8.47293e-05	protein_coding	RPS6KA5
ENSG00000154319.16	376.366	-1.02497	0.223515	-4.58568	4.52519e-06	8.47293e-05	protein_coding	FAM167A
ENSG00000170703.15	4.26157	6.10299	1.33201	4.5818	4.60985e-06	8.62156e-05	protein_coding	TTLL6
ENSG00000172803.18	19.2109	2.5357	0.553765	4.57902	4.67157e-06	8.7293e-05	protein_coding	SNX32
ENSG00000204252.14	1902.21	0.604532	0.132046	4.57818	4.69031e-06	8.75661e-05	protein_coding	HLA-DOA
ENSG00000106105.14	5283.45	-0.648566	0.141686	-4.57748	4.70618e-06	8.77854e-05	protein_coding	GARS1
ENSG00000125124.12	604.115	0.570234	0.124607	4.57627	4.73348e-06	8.82171e-05	protein_coding	BBS2
ENSG00000160856.21	931.584	1.30867	0.285985	4.57602	4.73915e-06	8.82454e-05	protein_coding	FCRL3
ENSG00000144648.16	11.5631	2.56229	0.560377	4.57244	4.8207e-06	8.96434e-05	protein_coding	ACKR2
ENSG00000232021.7	111.235	0.893724	0.195462	4.57236	4.82267e-06	8.96434e-05	lncRNA	LEF1-AS1
ENSG00000165527.7	2792.66	-0.575344	0.125941	-4.56835	4.91575e-06	9.12937e-05	protein_coding	ARF6
ENSG00000102547.19	1717.32	-0.834887	0.182861	-4.56568	4.97874e-06	9.23827e-05	protein_coding	CAB39L
ENSG00000115520.8	565.205	0.52952	0.116051	4.56283	5.04679e-06	9.35638e-05	protein_coding	COQ10B
ENSG00000069275.13	14392.8	-0.579005	0.12703	-4.55801	5.16405e-06	9.56542e-05	protein_coding	NUCKS1
ENSG00000004468.13	21.3872	-3.10577	0.68161	-4.55651	5.20095e-06	9.62538e-05	protein_coding	CD38
ENSG00000253817.1	8.47803	2.67115	0.586392	4.55524	5.23268e-06	9.67567e-05	processed_pseudogene	AC120036.2
ENSG00000228397.3	17.1366	1.9096	0.41927	4.55459	5.24879e-06	9.69703e-05	lncRNA	LINC01635
ENSG00000248905.10	44.4578	1.44629	0.317623	4.55348	5.27667e-06	9.74007e-05	protein_coding	FMN1
ENSG00000083097.14	863.097	0.651942	0.143188	4.55306	5.28703e-06	9.74226e-05	protein_coding	DOP1A
ENSG00000156127.8	18.1721	2.38952	0.524806	4.55315	5.28482e-06	9.74226e-05	protein_coding	BATF
ENSG00000132463.14	5180.2	-0.453244	0.0996356	-4.54902	5.38971e-06	9.92287e-05	protein_coding	GRSF1
ENSG00000176401.6	156.675	0.819818	0.180323	4.54638	5.45773e-06	0.000100394	protein_coding	EID2B
ENSG00000261423.1	30.4978	1.48814	0.327647	4.54189	5.57524e-06	0.000102467	lncRNA	TMEM202-AS1
ENSG00000124785.9	39.01	-1.63672	0.36051	-4.54002	5.62495e-06	0.000103291	protein_coding	NRN1
ENSG00000176463.14	255.573	-0.957946	0.211099	-4.5379	5.6818e-06	0.000104245	protein_coding	SLCO3A1
ENSG00000103064.15	1197.89	0.79131	0.174414	4.53697	5.70695e-06	0.000104616	protein_coding	SLC7A6
ENSG00000224616.3	104.244	1.5423	0.340284	4.53239	5.832e-06	0.000106816	lncRNA	RTCA-AS1
ENSG00000255440.2	5.41148	5.26613	1.16237	4.53052	5.88383e-06	0.000107673	lncRNA	AP001085.1
ENSG00000071073.13	77.3654	1.0379	0.229146	4.52943	5.91419e-06	0.000108135	protein_coding	MGAT4A
ENSG00000112514.17	986.618	-0.742519	0.164012	-4.52723	5.97608e-06	0.000109173	protein_coding	CUTA
ENSG00000112659.14	708.962	0.809962	0.179021	4.52439	6.05689e-06	0.000110554	protein_coding	CUL9
ENSG00000254186.3	13.9846	2.47003	0.546055	4.52341	6.08508e-06	0.000110973	lncRNA	AC113414.1
ENSG00000147457.14	1416.3	-0.864285	0.191097	-4.52276	6.10375e-06	0.000111218	protein_coding	CHMP7
ENSG00000123595.8	981.24	-0.499213	0.110394	-4.52211	6.12249e-06	0.000111464	protein_coding	RAB9A
ENSG00000198763.3	2223.57	1.42742	0.315731	4.52101	6.15466e-06	0.000111954	protein_coding	MT-ND2
ENSG00000164442.10	364.59	0.668086	0.147788	4.52058	6.16692e-06	0.000112081	protein_coding	CITED2
ENSG00000048052.21	1796.92	0.834637	0.184641	4.52033	6.17435e-06	0.00011212	protein_coding	HDAC9
ENSG00000149547.15	1985.31	0.79246	0.175336	4.51967	6.19372e-06	0.000112376	protein_coding	EI24
ENSG00000264583.1	7.0382	3.25335	0.720023	4.5184	6.23081e-06	0.000112952	miRNA	MIR4487
ENSG00000151208.17	11.3397	3.61116	0.799397	4.51736	6.26157e-06	0.000113413	protein_coding	DLG5
ENSG00000164953.16	583.149	0.946168	0.209524	4.51581	6.30765e-06	0.00011415	protein_coding	TMEM67
ENSG00000185813.11	684.091	-0.769601	0.1705	-4.51379	6.36799e-06	0.000115144	protein_coding	PCYT2
ENSG00000121753.12	551.966	0.77877	0.172553	4.51323	6.38492e-06	0.000115352	protein_coding	ADGRB2
ENSG00000111725.11	1061.4	0.897283	0.198995	4.50907	6.51131e-06	0.000117536	protein_coding	PRKAB1
ENSG00000113282.13	2457.47	-0.514171	0.114079	-4.50715	6.57046e-06	0.000118503	protein_coding	CLINT1
ENSG00000163947.11	2841.21	0.539071	0.119628	4.50623	6.59908e-06	0.000118918	protein_coding	ARHGEF3
ENSG00000273802.2	13334.4	-1.0364	0.230128	-4.50357	6.68228e-06	0.000120315	protein_coding	H2BC8
ENSG00000117298.16	488.674	1.05519	0.234423	4.50124	6.75587e-06	0.000121537	protein_coding	ECE1
ENSG00000115761.16	1079.18	-0.556965	0.123754	-4.50057	6.77716e-06	0.000121714	protein_coding	NOL10
ENSG00000198888.2	3008.25	1.43101	0.317961	4.50057	6.77708e-06	0.000121714	protein_coding	MT-ND1
ENSG00000164366.4	272.247	-0.750947	0.167023	-4.49607	6.92209e-06	0.000124212	protein_coding	CCDC127
ENSG00000121101.15	48.2422	1.20257	0.267502	4.49557	6.93835e-06	0.000124399	protein_coding	TEX14
ENSG00000211679.2	475.457	-0.652583	0.14522	-4.49375	6.99805e-06	0.000125363	IG_C_gene	IGLC3
ENSG00000150768.16	1624.59	-0.759627	0.169102	-4.49211	7.05195e-06	0.000126222	protein_coding	DLAT
ENSG00000132669.13	9.64298	4.36146	0.971134	4.49109	7.08583e-06	0.000126722	protein_coding	RIN2
ENSG00000095397.16	14.8741	3.00861	0.670086	4.48988	7.12617e-06	0.000127336	protein_coding	WHRN
ENSG00000135144.7	1784.54	-1.00802	0.224544	-4.48921	7.1489e-06	0.000127635	protein_coding	DTX1
ENSG00000012822.16	859.9	0.503733	0.112299	4.48566	7.26888e-06	0.000129668	protein_coding	CALCOCO1
ENSG00000110888.17	706.41	0.827582	0.184626	4.48247	7.37824e-06	0.000131508	protein_coding	CAPRIN2
ENSG00000070019.5	56.9788	1.42516	0.317961	4.48218	7.38847e-06	0.00013158	protein_coding	GUCY2C
ENSG00000136856.18	182.645	0.906604	0.202479	4.47751	7.55176e-06	0.000134376	protein_coding	SLC2A8
ENSG00000258744.2	94.2062	1.1613	0.259425	4.47645	7.58947e-06	0.000134934	lncRNA	AL132800.1
ENSG00000181143.15	7.59377	4.63742	1.03628	4.47505	7.63944e-06	0.000135709	protein_coding	MUC16
ENSG00000138448.12	444.711	0.846664	0.189224	4.4744	7.66261e-06	0.000136006	protein_coding	ITGAV
ENSG00000133131.15	1306.71	0.491703	0.109903	4.47398	7.6778e-06	0.000136162	protein_coding	MORC4
ENSG00000012171.20	14.2903	3.43003	0.766907	4.47255	7.7293e-06	0.000136961	protein_coding	SEMA3B
ENSG00000126249.8	168.729	-0.960468	0.214766	-4.47216	7.74343e-06	0.000137097	protein_coding	PDCD2L
ENSG00000155380.12	10080.2	-0.84483	0.188989	-4.47025	7.81288e-06	0.000138212	protein_coding	SLC16A1
ENSG00000133985.3	461.258	-0.657507	0.147106	-4.4696	7.83652e-06	0.000138473	protein_coding	TTC9
ENSG00000164404.8	27.6967	1.37861	0.30845	4.46949	7.8407e-06	0.000138473	protein_coding	GDF9
ENSG00000123975.5	7374.33	-0.799039	0.178843	-4.46781	7.90231e-06	0.000139446	protein_coding	CKS2
ENSG00000258843.1	20.8571	4.04284	0.905335	4.46557	7.98543e-06	0.000140795	lncRNA	AL133485.2
ENSG00000099251.14	137.456	0.955295	0.213965	4.46473	8.01685e-06	0.000141232	transcribed_unprocessed_pseudogene	HSD17B7P2
ENSG00000107937.19	3001.73	-0.72551	0.162538	-4.46363	8.05842e-06	0.000141847	protein_coding	GTPBP4
ENSG00000079102.16	441.375	-0.987446	0.221309	-4.46183	8.12616e-06	0.000142921	protein_coding	RUNX1T1
ENSG00000204177.10	35.1204	1.39318	0.312258	4.46163	8.13385e-06	0.000142938	transcribed_unprocessed_pseudogene	BMS1P1
ENSG00000159200.18	164.509	0.749644	0.16804	4.46109	8.15438e-06	0.00014318	protein_coding	RCAN1
ENSG00000172379.21	16.8281	4.88101	1.09465	4.45896	8.23599e-06	0.000144494	protein_coding	ARNT2
ENSG00000136193.17	2165.32	-0.641039	0.143808	-4.4576	8.28821e-06	0.00014529	protein_coding	SCRN1
ENSG00000280721.1	11.5543	2.6599	0.596831	4.4567	8.32305e-06	0.00014578	lncRNA	LINC01943
ENSG00000178567.8	1604.56	0.665659	0.149381	4.4561	8.34631e-06	0.000146067	protein_coding	EPM2AIP1
ENSG00000113013.15	15275.3	-0.442286	0.0992831	-4.45479	8.39738e-06	0.00014684	protein_coding	HSPA9
ENSG00000169714.17	8341.55	-0.399793	0.0897799	-4.45304	8.46642e-06	0.000147926	protein_coding	CNBP
ENSG00000091490.11	4685.35	-0.601798	0.135214	-4.45072	8.55829e-06	0.000149408	protein_coding	SEL1L3
ENSG00000088387.19	422.49	0.500145	0.112393	4.44998	8.58786e-06	0.000149801	protein_coding	DOCK9
ENSG00000039319.17	1345.44	0.847882	0.190695	4.44628	8.73684e-06	0.000152275	protein_coding	ZFYVE16
ENSG00000117597.18	627.98	-0.509284	0.114615	-4.44343	8.85346e-06	0.000154181	protein_coding	UTP25
ENSG00000111676.15	51.1014	1.36749	0.307769	4.44325	8.86087e-06	0.000154183	protein_coding	ATN1
ENSG00000276966.2	13502.1	-1.0747	0.241885	-4.44303	8.87014e-06	0.000154218	protein_coding	H4C5
ENSG00000242622.2	86.1104	1.03928	0.233946	4.44239	8.89655e-06	0.000154551	lncRNA	AC092910.3
ENSG00000227375.6	20.2806	2.41826	0.544608	4.44037	8.98056e-06	0.000155883	lncRNA	DLG1-AS1
ENSG00000196923.14	297.878	0.969575	0.218364	4.44018	8.98834e-06	0.000155891	protein_coding	PDLIM7
ENSG00000163516.14	1018	-0.863709	0.194553	-4.43946	9.01844e-06	0.000156285	protein_coding	ANKZF1
ENSG00000170522.9	1294.19	-0.546308	0.12307	-4.439	9.03778e-06	0.000156493	protein_coding	ELOVL6
ENSG00000251009.2	22.0791	-2.20741	0.497303	-4.43877	9.04735e-06	0.000156531	lncRNA	AC133961.1
ENSG00000286116.1	80.4221	1.55896	0.351372	4.43676	9.13209e-06	0.000157869	lncRNA	AL157394.3
ENSG00000112081.17	12957.4	-0.393796	0.0887648	-4.4364	9.14747e-06	0.000158006	protein_coding	SRSF3
ENSG00000196704.12	1982.96	0.609841	0.137497	4.43529	9.19467e-06	0.000158692	protein_coding	AMZ2
ENSG00000102678.7	28.1678	1.6947	0.382313	4.43275	9.30393e-06	0.000160447	protein_coding	FGF9
ENSG00000023902.14	1296.67	-0.72533	0.163846	-4.4269	9.55985e-06	0.000164727	protein_coding	PLEKHO1
ENSG00000235919.4	111.503	0.86716	0.196001	4.42427	9.67688e-06	0.000166609	lncRNA	ASH1L-AS1
ENSG00000165801.10	17.2834	2.57144	0.581872	4.41925	9.90436e-06	0.000170387	protein_coding	ARHGEF40
ENSG00000204217.15	147.956	1.19274	0.269934	4.41864	9.93257e-06	0.000170734	protein_coding	BMPR2
ENSG00000166263.13	320.623	0.92358	0.209048	4.41802	9.9608e-06	0.000171081	protein_coding	STXBP4
ENSG00000112576.13	2364.3	-0.614878	0.139279	-4.41473	1.01138e-05	0.000173569	protein_coding	CCND3
ENSG00000178149.17	423.846	0.901131	0.204235	4.41222	1.02317e-05	0.000175308	protein_coding	DALRD3
ENSG00000212195.2	1011.99	0.79336	0.179809	4.41224	1.02306e-05	0.000175308	snoRNA	AC011195.1
ENSG00000187024.15	277.215	1.45523	0.329898	4.41114	1.02825e-05	0.000176038	protein_coding	PTRH1
ENSG00000228363.2	8.29857	2.85656	0.647687	4.4104	1.0318e-05	0.000176503	lncRNA	AC015971.1
ENSG00000162063.13	1066.42	-1.13433	0.25724	-4.40962	1.03553e-05	0.000176998	protein_coding	CCNF
ENSG00000286912.1	36.3285	1.45927	0.330968	4.4091	1.03803e-05	0.000177282	lncRNA	AC006008.1
ENSG00000183161.6	264.669	-0.723375	0.164123	-4.40752	1.04562e-05	0.000178435	protein_coding	FANCF
ENSG00000137074.20	1630.36	0.501365	0.113876	4.40274	1.0689e-05	0.000182263	protein_coding	APTX
ENSG00000140398.14	317.428	-1.03981	0.236345	-4.39955	1.08476e-05	0.000184818	protein_coding	NEIL1
ENSG00000151689.13	68.5778	1.23626	0.281036	4.39893	1.08787e-05	0.000185199	protein_coding	INPP1
ENSG00000237693.4	4.69114	5.70809	1.29798	4.39767	1.09421e-05	0.000186129	protein_coding	IRGM
ENSG00000109927.10	433.956	-0.926606	0.210729	-4.39714	1.09685e-05	0.000186429	protein_coding	TECTA
ENSG00000108849.8	7.0015	5.7106	1.29893	4.39641	1.10058e-05	0.000186914	protein_coding	PPY
ENSG00000067533.6	809.675	-0.5154	0.117334	-4.3926	1.12002e-05	0.000189912	protein_coding	RRP15
ENSG00000106609.16	1504.7	-0.617275	0.140521	-4.39277	1.11915e-05	0.000189912	protein_coding	TMEM248
ENSG00000162521.19	6956.45	-0.34863	0.0793901	-4.39135	1.12647e-05	0.000190853	protein_coding	RBBP4
ENSG00000184068.2	88.6531	1.07256	0.244315	4.39008	1.13308e-05	0.00019182	lncRNA	SREBF2-AS1
ENSG00000144488.15	51.7981	1.95616	0.445697	4.38899	1.13876e-05	0.000192628	protein_coding	ESPNL
ENSG00000188672.19	14.1701	2.22861	0.507841	4.3884	1.14187e-05	0.000193001	protein_coding	RHCE
ENSG00000127081.14	613.386	0.859217	0.195833	4.38749	1.14668e-05	0.000193659	protein_coding	ZNF484
ENSG00000207507.1	16.0244	2.70676	0.616978	4.38713	1.14859e-05	0.000193828	snRNA	RNU6-9
ENSG00000123983.14	3798.92	-0.598625	0.136458	-4.38687	1.14993e-05	0.0001939	protein_coding	ACSL3
ENSG00000206337.12	185.64	0.936304	0.213468	4.38615	1.15377e-05	0.000194393	lncRNA	HCP5
ENSG00000183598.4	6886.25	-1.28237	0.292454	-4.38485	1.16065e-05	0.000195398	protein_coding	H3C13
ENSG00000145216.16	770.693	-0.52788	0.120461	-4.38215	1.17515e-05	0.000197681	protein_coding	FIP1L1
ENSG00000115844.11	11.1266	2.8736	0.656116	4.37971	1.18836e-05	0.000199746	protein_coding	DLX2
ENSG00000176155.19	606.579	0.771374	0.176143	4.37924	1.19094e-05	0.000199924	protein_coding	CCDC57
ENSG00000204020.5	21.0966	2.03802	0.46539	4.37917	1.1913e-05	0.000199924	protein_coding	LIPN
ENSG00000232940.6	52.3902	1.34169	0.30641	4.37875	1.19363e-05	0.000200156	lncRNA	HCG25
ENSG00000196787.3	15877.5	-0.977341	0.223236	-4.37807	1.19736e-05	0.000200623	protein_coding	H2AC11
ENSG00000180891.13	32.5775	2.05398	0.469258	4.37709	1.20276e-05	0.00020137	protein_coding	CUEDC1
ENSG00000110944.9	125.643	1.06169	0.242662	4.37517	1.21339e-05	0.000202953	protein_coding	IL23A
ENSG00000131379.10	39.7948	1.45348	0.33222	4.37504	1.21412e-05	0.000202953	protein_coding	C3orf20
ENSG00000165197.5	23.5155	-2.02996	0.464819	-4.36721	1.25843e-05	0.000210193	protein_coding	VEGFD
ENSG00000232648.4	40.8913	1.32905	0.304367	4.36662	1.26185e-05	0.0002106	lncRNA	AC107214.1
ENSG00000163535.18	2123.03	-0.94961	0.217518	-4.36566	1.26739e-05	0.000211358	protein_coding	SGO2
ENSG00000260979.1	21.0327	-2.25146	0.515809	-4.36491	1.27174e-05	0.000211916	lncRNA	AC022167.3
ENSG00000140750.17	513.895	-0.668357	0.153205	-4.36249	1.2859e-05	0.000214108	protein_coding	ARHGAP17
ENSG00000240005.6	50.0587	1.89209	0.433984	4.35981	1.30174e-05	0.000216577	lncRNA	STIM2-AS1
ENSG00000004897.12	4572.08	-0.52126	0.11957	-4.35946	1.30387e-05	0.00021676	protein_coding	CDC27
ENSG00000185697.16	3423.14	-0.790472	0.181393	-4.3578	1.31379e-05	0.000218239	protein_coding	MYBL1
ENSG00000145012.13	4266.36	-0.6513	0.149546	-4.35517	1.32962e-05	0.000220697	protein_coding	LPP
ENSG00000236137.1	19.5085	1.57742	0.362281	4.35412	1.33601e-05	0.000221583	lncRNA	AL445231.1
ENSG00000068137.15	44.4658	1.30781	0.300563	4.35121	1.35388e-05	0.000224197	protein_coding	PLEKHH3
ENSG00000185000.12	220.837	0.894755	0.205632	4.35124	1.35372e-05	0.000224197	protein_coding	DGAT1
ENSG00000167562.12	446.911	0.59738	0.137302	4.35085	1.35611e-05	0.000224229	protein_coding	ZNF701
ENSG00000187514.16	24042.1	-0.953699	0.219199	-4.35084	1.35618e-05	0.000224229	protein_coding	PTMA
ENSG00000175984.15	270.102	0.766248	0.176148	4.35002	1.36127e-05	0.000224895	protein_coding	DENND2C
ENSG00000160716.6	53.9161	-1.23797	0.284625	-4.34947	1.36467e-05	0.000225282	protein_coding	CHRNB2
ENSG00000136928.7	12.2505	5.43877	1.25132	4.34641	1.38382e-05	0.000228089	protein_coding	GABBR2
ENSG00000153879.9	1677.49	-0.570957	0.131358	-4.34658	1.38276e-05	0.000228089	protein_coding	CEBPG
ENSG00000234572.1	22.2198	1.80695	0.415854	4.34514	1.39187e-05	0.000229237	lncRNA	LINC01800
ENSG00000164649.20	4343.28	-0.673492	0.155022	-4.3445	1.39592e-05	0.000229727	protein_coding	CDCA7L
ENSG00000178585.15	295.267	0.795334	0.183081	4.34416	1.39809e-05	0.000229906	protein_coding	CTNNBIP1
ENSG00000275714.2	4523.33	-1.0062	0.231645	-4.34372	1.40091e-05	0.000230191	protein_coding	H3C1
ENSG00000099194.6	7575.24	-0.865431	0.199356	-4.34112	1.41755e-05	0.000232746	protein_coding	SCD
ENSG00000275663.2	5.1591	5.51372	1.27093	4.33834	1.43564e-05	0.000235533	protein_coding	H4C7
ENSG00000151131.11	1236.47	0.626744	0.144493	4.33754	1.44084e-05	0.000236204	protein_coding	C12orf45
ENSG00000163132.8	20.269	2.44549	0.564614	4.33126	1.48257e-05	0.000242857	protein_coding	MSX1
ENSG00000155621.15	159.153	0.847652	0.195716	4.33103	1.48417e-05	0.000242932	protein_coding	C9orf85
ENSG00000101680.15	7.98344	5.52159	1.27626	4.32637	1.51587e-05	0.000247931	protein_coding	LAMA1
ENSG00000092621.12	2711.44	-0.695892	0.161021	-4.32174	1.54804e-05	0.000252998	protein_coding	PHGDH
ENSG00000173166.18	195.24	1.31948	0.305658	4.31686	1.58263e-05	0.000258452	protein_coding	RAPH1
ENSG00000115484.15	10157.9	-0.640005	0.148294	-4.31578	1.59038e-05	0.000259415	protein_coding	CCT4
ENSG00000152495.11	7.99788	3.88375	0.899913	4.3157	1.59097e-05	0.000259415	protein_coding	CAMK4
ENSG00000203993.6	373.69	-0.69576	0.161283	-4.3139	1.604e-05	0.000261338	lncRNA	ARRDC1-AS1
ENSG00000111879.20	102.861	-1.50637	0.349303	-4.31249	1.61428e-05	0.00026261	protein_coding	FAM184A
ENSG00000144821.10	46.1334	2.07912	0.482102	4.31262	1.61333e-05	0.00026261	protein_coding	MYH15
ENSG00000116885.18	87.9585	0.952528	0.220951	4.31104	1.62492e-05	0.000263938	protein_coding	OSCP1
ENSG00000233198.4	12.9626	4.22282	0.979521	4.31111	1.62438e-05	0.000263938	protein_coding	RNF224
ENSG00000280426.1	56.8079	1.22943	0.285384	4.308	1.64738e-05	0.000267381	TEC	AC084876.2
ENSG00000205581.11	16542.5	-0.53225	0.123695	-4.30292	1.68561e-05	0.000273378	protein_coding	HMGN1
ENSG00000258413.2	7.90731	3.60193	0.837164	4.30253	1.68858e-05	0.00027365	lncRNA	AL158801.2
ENSG00000162739.14	942.279	-0.928	0.215749	-4.30129	1.69806e-05	0.000274977	protein_coding	SLAMF6
ENSG00000154743.18	396.09	-0.545736	0.127071	-4.29472	1.74916e-05	0.000283037	protein_coding	TSEN2
ENSG00000149485.19	80.748	1.7647	0.411041	4.29326	1.76069e-05	0.000284684	protein_coding	FADS1
ENSG00000183921.7	9.05496	2.9879	0.696134	4.29214	1.76963e-05	0.000285789	protein_coding	SDR42E2
ENSG00000267642.1	5.62772	4.95655	1.15482	4.29206	1.77021e-05	0.000285789	lncRNA	AC091198.1
ENSG00000103066.13	208.248	1.02528	0.238985	4.29016	1.78545e-05	0.000288031	protein_coding	PLA2G15
ENSG00000228486.10	36.7864	1.28637	0.299863	4.28986	1.78788e-05	0.000288205	protein_coding	C2orf92
ENSG00000225595.2	29.9254	1.40073	0.326537	4.28965	1.78952e-05	0.000288249	lncRNA	LINC01623
ENSG00000214078.12	653.619	-0.745033	0.173705	-4.28907	1.7942e-05	0.000288785	protein_coding	CPNE1
ENSG00000131263.13	1393.65	-0.487521	0.1137	-4.28779	1.80461e-05	0.00029024	protein_coding	RLIM
ENSG00000271788.1	8.94052	3.25026	0.758573	4.28471	1.82977e-05	0.000294064	lncRNA	AC008875.1
ENSG00000122484.9	791.433	0.581836	0.135988	4.27858	1.88091e-05	0.000302022	protein_coding	RPAP2
ENSG00000157796.18	1911.13	0.881416	0.206014	4.27843	1.88213e-05	0.000302022	protein_coding	WDR19
ENSG00000121152.10	1394.48	-0.787848	0.184168	-4.27788	1.88679e-05	0.000302541	protein_coding	NCAPH
ENSG00000178913.8	3765.93	-0.426595	0.0997397	-4.27708	1.8936e-05	0.000303405	protein_coding	TAF7
ENSG00000128394.17	59.5883	1.16409	0.272199	4.27662	1.89756e-05	0.00030381	protein_coding	APOBEC3F
ENSG00000278743.1	13.4777	2.02539	0.47362	4.2764	1.89937e-05	0.000303871	lncRNA	AC087239.1
ENSG00000118620.13	1172.57	0.636351	0.148909	4.27343	1.92489e-05	0.00030749	protein_coding	ZNF430
ENSG00000212232.1	20059.3	0.893275	0.209024	4.27355	1.92383e-05	0.00030749	snoRNA	SNORD17
ENSG00000184260.6	7470.64	-0.865721	0.202666	-4.27165	1.94028e-05	0.000309716	protein_coding	H2AC20
ENSG00000249491.1	9.28445	5.37098	1.25752	4.27108	1.94526e-05	0.000310277	lncRNA	EGFLAM-AS1
ENSG00000154237.13	1243.51	-0.894596	0.209564	-4.26884	1.96488e-05	0.000313172	protein_coding	LRRK1
ENSG00000010278.14	518.895	0.718597	0.168399	4.26723	1.97914e-05	0.000315209	protein_coding	CD9
ENSG00000265134.1	5.97436	2.79159	0.654609	4.26451	2.00344e-05	0.00031884	miRNA	MIR3190
ENSG00000165323.15	67.2852	-1.71365	0.402178	-4.26092	2.03586e-05	0.000323757	protein_coding	FAT3
ENSG00000142864.14	10308.6	-0.431502	0.101297	-4.25977	2.04641e-05	0.00032519	protein_coding	SERBP1
ENSG00000065518.8	1415.1	-0.583806	0.137064	-4.25939	2.04989e-05	0.0003255	protein_coding	NDUFB4
ENSG00000157470.12	489.274	-0.563185	0.132243	-4.2587	2.05621e-05	0.00032626	protein_coding	FAM81A
ENSG00000122515.15	265.367	0.814816	0.191348	4.25829	2.05999e-05	0.000326617	protein_coding	ZMIZ2
ENSG00000090238.12	481.668	0.785379	0.184472	4.25743	2.0679e-05	0.000327625	protein_coding	YPEL3
ENSG00000109534.17	407.035	-0.906496	0.212961	-4.25662	2.07538e-05	0.000328565	protein_coding	GAR1
ENSG00000123124.14	1011.83	0.625286	0.14703	4.25279	2.11125e-05	0.000333995	protein_coding	WWP1
ENSG00000042317.17	129.768	0.903726	0.212567	4.25149	2.12353e-05	0.000335689	protein_coding	SPATA7
ENSG00000089060.11	73.4362	1.12496	0.264649	4.25075	2.13055e-05	0.000336297	protein_coding	SLC8B1
ENSG00000124784.9	831.545	-0.706845	0.166282	-4.25088	2.12929e-05	0.000336297	protein_coding	RIOK1
ENSG00000119318.13	5229.26	-0.660219	0.155333	-4.25034	2.13445e-05	0.000336663	protein_coding	RAD23B
ENSG00000171823.7	1213.62	-0.847701	0.199484	-4.24948	2.1427e-05	0.000337714	protein_coding	FBXL14
ENSG00000237310.2	99.0403	1.12755	0.265452	4.24767	2.16001e-05	0.000340189	lncRNA	AC008267.5
ENSG00000112078.14	4689.29	-0.428165	0.100807	-4.24739	2.16278e-05	0.000340373	protein_coding	KCTD20
ENSG00000163618.18	1577.95	-0.578485	0.136223	-4.24661	2.17033e-05	0.000341309	protein_coding	CADPS
ENSG00000140463.14	539.56	0.774091	0.182426	4.24331	2.20248e-05	0.000346109	protein_coding	BBS4
ENSG00000143870.13	4123.26	-0.682652	0.160886	-4.24307	2.20486e-05	0.000346226	protein_coding	PDIA6
ENSG00000072071.16	136.274	1.03183	0.243281	4.24133	2.22201e-05	0.000348662	protein_coding	ADGRL1
ENSG00000072954.7	133.117	-1.07415	0.25328	-4.24096	2.22567e-05	0.000348978	protein_coding	TMEM38A
ENSG00000101445.10	3506.68	-0.557555	0.131482	-4.24053	2.22989e-05	0.000349382	protein_coding	PPP1R16B
ENSG00000058404.20	17.1861	2.31698	0.547012	4.2357	2.27843e-05	0.000356462	protein_coding	CAMK2B
ENSG00000205791.3	20.9893	1.65628	0.391013	4.23586	2.27676e-05	0.000356462	lncRNA	LOH12CR2
ENSG00000105974.12	15.2525	5.33363	1.2594	4.23505	2.28497e-05	0.000357223	protein_coding	CAV1
ENSG00000162650.16	158.873	-0.882724	0.208479	-4.23411	2.29455e-05	0.000358457	protein_coding	ATXN7L2
ENSG00000143367.16	14.537	3.71793	0.87816	4.23377	2.29804e-05	0.000358737	protein_coding	TUFT1
ENSG00000101266.19	2653.32	-0.627474	0.148273	-4.23188	2.31743e-05	0.000361233	protein_coding	CSNK2A1
ENSG00000275693.1	18.5571	2.1683	0.512369	4.23192	2.3171e-05	0.000361233	misc_RNA	AL157394.2
ENSG00000106733.21	306.828	0.693368	0.163879	4.23097	2.3269e-05	0.000362443	protein_coding	NMRK1
ENSG00000127419.17	151.074	0.931642	0.220396	4.22712	2.36699e-05	0.000368419	protein_coding	TMEM175
ENSG00000221883.3	38.2329	1.43562	0.339804	4.22485	2.39099e-05	0.000371881	protein_coding	ARIH2OS
ENSG00000255248.9	7.15579	5.57389	1.31985	4.22311	2.4095e-05	0.000374485	lncRNA	MIR100HG
ENSG00000197965.12	915.545	-0.717745	0.169965	-4.22291	2.41173e-05	0.000374559	protein_coding	MPZL1
ENSG00000260220.6	10.5202	5.42955	1.2858	4.22271	2.41385e-05	0.000374614	protein_coding	CCDC187
ENSG00000079393.20	12.6319	3.9416	0.933587	4.22199	2.42152e-05	0.000375529	protein_coding	DUSP13
ENSG00000119314.15	5505.78	0.697608	0.165283	4.2207	2.43545e-05	0.000377415	protein_coding	PTBP3
ENSG00000198729.5	239.346	0.922434	0.21859	4.21992	2.44387e-05	0.000378443	protein_coding	PPP1R14C
ENSG00000105993.15	683.091	-0.71464	0.169364	-4.21954	2.44798e-05	0.000378528	protein_coding	DNAJB6
ENSG00000162613.16	4972.69	-0.402534	0.0953959	-4.21961	2.44723e-05	0.000378528	protein_coding	FUBP1
ENSG00000119285.11	4468.37	-0.488864	0.115871	-4.21905	2.45337e-05	0.000379085	protein_coding	HEATR1
ENSG00000167699.13	1349.7	-0.467238	0.110774	-4.21794	2.46544e-05	0.000380529	protein_coding	GLOD4
ENSG00000269893.8	6167.22	0.473801	0.112332	4.21786	2.46629e-05	0.000380529	lncRNA	SNHG8
ENSG00000279602.1	1413.75	0.793447	0.188231	4.21528	2.49465e-05	0.000384626	TEC	AC109326.1
ENSG00000113575.10	3554.73	-0.398937	0.0946661	-4.21415	2.50724e-05	0.000386285	protein_coding	PPP2CA
ENSG00000067955.15	3697.13	-0.620804	0.147336	-4.21353	2.51411e-05	0.000387063	protein_coding	CBFB
ENSG00000156222.12	7.28539	5.50216	1.30622	4.21228	2.5281e-05	0.000388936	protein_coding	SLC28A1
ENSG00000042832.12	139.497	-0.896928	0.213112	-4.20871	2.56832e-05	0.000394837	protein_coding	TG
ENSG00000143195.13	212.89	0.704074	0.167306	4.20829	2.57305e-05	0.000395135	protein_coding	ILDR2
ENSG00000187621.14	22.7153	-2.08413	0.495254	-4.20821	2.57397e-05	0.000395135	lncRNA	TCL6
ENSG00000125726.11	3693.16	0.757619	0.180099	4.20669	2.5914e-05	0.000397298	protein_coding	CD70
ENSG00000285736.1	11.2488	2.32421	0.552509	4.20665	2.5918e-05	0.000397298	lncRNA	AC131025.3
ENSG00000254457.3	5.60139	5.49914	1.30788	4.20461	2.61534e-05	0.000400616	unprocessed_pseudogene	OR5D2P
ENSG00000078319.9	391.01	-0.596537	0.141887	-4.20431	2.6188e-05	0.000400734	unprocessed_pseudogene	PMS2P1
ENSG00000127399.15	69.407	0.908966	0.216203	4.20422	2.61988e-05	0.000400734	protein_coding	LRRC61
ENSG00000204923.4	216.264	1.14401	0.272198	4.20287	2.63547e-05	0.000402828	protein_coding	FBXO48
ENSG00000164124.11	29.4843	2.28913	0.54489	4.20109	2.65637e-05	0.000405732	protein_coding	TMEM144
ENSG00000173614.14	178.19	0.663713	0.158092	4.19828	2.68954e-05	0.000410503	protein_coding	NMNAT1
ENSG00000234684.7	95.873	1.10302	0.262771	4.19764	2.69708e-05	0.000411357	lncRNA	SDCBP2-AS1
ENSG00000116668.13	124.605	0.961246	0.229039	4.19687	2.70625e-05	0.00041246	protein_coding	SWT1
ENSG00000023171.18	42.2067	-1.98786	0.473864	-4.195	2.72874e-05	0.00041559	protein_coding	GRAMD1B
ENSG00000164920.9	37.8166	1.19575	0.285131	4.1937	2.74442e-05	0.000417678	protein_coding	OSR2
ENSG00000125965.9	8.32348	2.79098	0.665756	4.1922	2.76265e-05	0.000420152	protein_coding	GDF5
ENSG00000263740.2	815.171	0.942976	0.224956	4.19182	2.76729e-05	0.000420556	misc_RNA	RN7SL4P
ENSG00000272556.2	30.3415	1.38575	0.330637	4.19114	2.77556e-05	0.000421513	transcribed_unprocessed_pseudogene	GTF2IP13
ENSG00000004487.17	2373.5	-0.610521	0.145723	-4.1896	2.79443e-05	0.000423333	protein_coding	KDM1A
ENSG00000144908.14	11.4264	2.96545	0.707827	4.18951	2.79552e-05	0.000423333	protein_coding	ALDH1L1
ENSG00000180871.8	16.1971	3.77516	0.901036	4.1898	2.79201e-05	0.000423333	protein_coding	CXCR2
ENSG00000237037.9	43.7742	1.31067	0.312826	4.18978	2.79228e-05	0.000423333	lncRNA	NDUFA6-DT
ENSG00000178977.3	281.328	0.680014	0.16232	4.18934	2.79768e-05	0.000423358	lncRNA	LINC00324
ENSG00000149636.15	1210.32	0.575964	0.137529	4.18795	2.81484e-05	0.000425651	protein_coding	DSN1
ENSG00000110651.12	3654.31	-0.617876	0.147569	-4.18703	2.8263e-05	0.000427081	protein_coding	CD81
ENSG00000162607.13	5907.24	-0.411322	0.0983008	-4.18432	2.86015e-05	0.000431889	protein_coding	USP1
ENSG00000155660.11	4551.23	-0.733794	0.175402	-4.1835	2.87057e-05	0.000433155	protein_coding	PDIA4
ENSG00000139624.14	594.12	0.451824	0.108062	4.18114	2.90053e-05	0.000437365	protein_coding	CERS5
ENSG00000106615.10	845.685	-0.43053	0.102994	-4.18016	2.91308e-05	0.000438683	protein_coding	RHEB
ENSG00000223685.6	15.7153	2.01351	0.481686	4.18013	2.91341e-05	0.000438683	lncRNA	LINC00571
ENSG00000183401.12	70.174	1.05378	0.252126	4.17956	2.92069e-05	0.000439468	protein_coding	CCDC159
ENSG00000138180.16	3711.43	-0.574469	0.137636	-4.17382	2.99534e-05	0.000450363	protein_coding	CEP55
ENSG00000242294.6	122.646	-0.846013	0.20271	-4.17351	2.99946e-05	0.000450363	transcribed_unprocessed_pseudogene	STAG3L5P
ENSG00000283635.1	8.78705	2.72447	0.652796	4.17354	2.99897e-05	0.000450363	lncRNA	AC012485.3
ENSG00000278771.1	109.454	0.807806	0.193583	4.17291	3.00732e-05	0.000451225	misc_RNA	RN7SL3
ENSG00000221968.9	1017.43	0.844023	0.20231	4.17194	3.02018e-05	0.000452836	protein_coding	FADS3
ENSG00000162852.14	858.008	-0.389442	0.0933609	-4.17136	3.02791e-05	0.000453674	protein_coding	CNST
ENSG00000117000.9	2366.47	-0.484812	0.116267	-4.1698	3.04867e-05	0.000456463	protein_coding	RLF
ENSG00000073331.18	525.538	-0.776376	0.186235	-4.1688	3.0621e-05	0.00045815	protein_coding	ALPK1
ENSG00000224185.1	11.6581	2.10203	0.504346	4.16783	3.07509e-05	0.00045977	processed_pseudogene	SNX18P9
ENSG00000091592.16	196.052	0.80889	0.1941	4.16739	3.08103e-05	0.000460335	protein_coding	NLRP1
ENSG00000111845.5	1030.55	-0.642267	0.154388	-4.16009	3.18117e-05	0.000474963	protein_coding	PAK1IP1
ENSG00000105186.16	993.176	-0.535614	0.128809	-4.15821	3.2075e-05	0.000478557	protein_coding	ANKRD27
ENSG00000175105.7	1426.73	0.726103	0.174653	4.1574	3.2189e-05	0.000479921	protein_coding	ZNF654
ENSG00000143669.14	444.66	0.970483	0.233527	4.15576	3.24213e-05	0.000482707	protein_coding	LYST
ENSG00000166444.19	19.3883	2.05603	0.494725	4.15591	3.23995e-05	0.000482707	protein_coding	DENND2B
ENSG00000224977.1	8.91917	2.59388	0.62423	4.15532	3.24828e-05	0.000482945	lncRNA	LINC02776
ENSG00000276805.2	31.6477	1.41411	0.340307	4.15539	3.24736e-05	0.000482945	transcribed_unprocessed_pseudogene	AL133216.2
ENSG00000181773.7	33.1395	1.35322	0.325735	4.15436	3.26204e-05	0.000484653	protein_coding	GPR3
ENSG00000173334.4	488.341	-0.625427	0.150654	-4.15142	3.30423e-05	0.000490577	protein_coding	TRIB1
ENSG00000151353.15	769.233	-0.504492	0.121531	-4.15115	3.30808e-05	0.000490807	protein_coding	TMEM18
ENSG00000114770.17	533.196	0.586009	0.141345	4.14596	3.38394e-05	0.000501264	protein_coding	ABCC5
ENSG00000139324.12	1065.3	0.893685	0.215563	4.14581	3.38611e-05	0.000501264	protein_coding	TMTC3
ENSG00000181938.14	819.731	-0.663416	0.160011	-4.14607	3.38238e-05	0.000501264	protein_coding	GINS3
ENSG00000187678.9	36.1679	1.45081	0.349957	4.14568	3.388e-05	0.000501264	protein_coding	SPRY4
ENSG00000213398.8	24.79	1.5424	0.37225	4.14346	3.42103e-05	0.000505798	protein_coding	LCAT
ENSG00000165209.19	5603.29	-0.472828	0.114153	-4.14204	3.44228e-05	0.000508586	protein_coding	STRBP
ENSG00000288096.1	5.43271	5.40231	1.3044	4.14161	3.44873e-05	0.000509185	lncRNA	AC109322.2
ENSG00000272953.1	5.95	3.43974	0.830607	4.14123	3.45444e-05	0.000509674	lncRNA	AC092171.4
ENSG00000221914.11	1226.91	-0.427559	0.10333	-4.13779	3.50663e-05	0.000517015	protein_coding	PPP2R2A
ENSG00000279110.1	3.43847	5.63482	1.36224	4.13643	3.52751e-05	0.000519594	lncRNA	AL022323.3
ENSG00000282849.1	40.1143	1.2677	0.30648	4.13633	3.52901e-05	0.000519594	lncRNA	AL359834.1
ENSG00000159915.12	52.4892	1.08804	0.263128	4.13503	3.54913e-05	0.000522194	protein_coding	ZNF233
ENSG00000135823.14	718.554	0.526653	0.127411	4.13351	3.57268e-05	0.000525149	protein_coding	STX6
ENSG00000211637.2	54.3914	1.1337	0.274278	4.13341	3.57416e-05	0.000525149	IG_V_gene	IGLV4-69
ENSG00000159459.12	2782.86	0.496288	0.120142	4.13085	3.61426e-05	0.000530674	protein_coding	UBR1
ENSG00000112182.15	1111.79	-0.737768	0.178633	-4.13008	3.62634e-05	0.00053208	protein_coding	BACH2
ENSG00000163874.11	444.196	0.628863	0.152397	4.12646	3.68383e-05	0.000540142	protein_coding	ZC3H12A
ENSG00000167004.13	4256.04	-0.706405	0.171235	-4.12535	3.70175e-05	0.000542396	protein_coding	PDIA3
ENSG00000138764.15	1985.54	-0.630538	0.152886	-4.12422	3.71987e-05	0.000544675	protein_coding	CCNG2
ENSG00000164916.11	575.647	0.83662	0.202953	4.12223	3.75217e-05	0.000549026	protein_coding	FOXK1
ENSG00000166938.13	1054.14	-0.504989	0.122632	-4.11793	3.82286e-05	0.000558985	protein_coding	DIS3L
ENSG00000175592.9	6.06327	4.83524	1.1752	4.11441	3.88172e-05	0.000567201	protein_coding	FOSL1
ENSG00000196110.8	302.715	0.977144	0.237557	4.1133	3.90039e-05	0.000569537	protein_coding	ZNF699
ENSG00000198042.11	2131.66	-0.559101	0.135981	-4.11162	3.92884e-05	0.000573298	protein_coding	MAK16
ENSG00000160325.14	104.974	0.952751	0.231736	4.11136	3.93333e-05	0.00057356	protein_coding	CACFD1
ENSG00000132341.12	15012.4	-0.501046	0.12193	-4.10928	3.96891e-05	0.00057835	protein_coding	RAN
ENSG00000116539.13	1269.37	0.585595	0.142585	4.10698	4.00865e-05	0.000583741	protein_coding	ASH1L
ENSG00000243701.7	288.266	0.75439	0.183892	4.10237	4.08948e-05	0.000595104	lncRNA	DUBR
ENSG00000100024.15	48.4932	1.0445	0.25473	4.10042	4.12394e-05	0.000599708	protein_coding	UPB1
ENSG00000284882.1	15.1887	1.82261	0.444537	4.1	4.13142e-05	0.000600384	lncRNA	AL359762.1
ENSG00000268355.1	10.5562	2.53378	0.618069	4.09951	4.14027e-05	0.000601259	lncRNA	AC243960.3
ENSG00000173947.14	22.276	1.78593	0.435912	4.09699	4.18558e-05	0.000607424	protein_coding	PIFO
ENSG00000286817.1	57.3207	1.13013	0.276074	4.09358	4.24763e-05	0.000616008	lncRNA	AC105339.6
ENSG00000278017.1	9.92705	2.5705	0.628249	4.09153	4.28546e-05	0.00062107	lncRNA	AC064801.1
ENSG00000221986.7	17.1224	2.3375	0.57175	4.08832	4.345e-05	0.000629269	protein_coding	MYBPHL
ENSG00000103227.19	69.1271	0.964691	0.235989	4.08787	4.3536e-05	0.00063005	protein_coding	LMF1
ENSG00000263727.1	13.7951	1.95468	0.478183	4.08772	4.35632e-05	0.00063005	lncRNA	AP001178.1
ENSG00000136709.12	2279.39	-0.297094	0.0726926	-4.08699	4.37012e-05	0.000631616	protein_coding	WDR33
ENSG00000256814.1	24.1144	1.61226	0.394556	4.08627	4.38358e-05	0.000633131	lncRNA	AC122688.2
ENSG00000089053.13	6453.06	-0.488554	0.11969	-4.08183	4.46816e-05	0.000644908	protein_coding	ANAPC5
ENSG00000107951.14	943.047	-0.491249	0.120362	-4.08143	4.47601e-05	0.000645603	protein_coding	MTPAP
ENSG00000260519.1	12.1926	1.96987	0.482707	4.08087	4.48671e-05	0.000646707	lncRNA	AC096734.2
ENSG00000069345.12	3679.62	-0.491597	0.120552	-4.07787	4.54511e-05	0.000654586	protein_coding	DNAJA2
ENSG00000186298.12	12669.6	-0.451228	0.110656	-4.07774	4.54753e-05	0.000654586	protein_coding	PPP1CC
ENSG00000280109.3	5.68777	3.43254	0.842171	4.07582	4.58521e-05	0.000659563	lncRNA	PLAC4
ENSG00000029534.21	34.0303	1.49885	0.367775	4.07545	4.59248e-05	0.000659715	protein_coding	ANK1
ENSG00000287712.1	6.70375	5.37628	1.31916	4.07553	4.59091e-05	0.000659715	lncRNA	AC005865.2
ENSG00000088899.15	72.7346	1.06027	0.260232	4.07431	4.61515e-05	0.000662524	protein_coding	LZTS3
ENSG00000109083.13	541.503	0.620614	0.152358	4.07339	4.63347e-05	0.000664704	protein_coding	IFT20
ENSG00000260078.3	9.75877	3.9655	0.973649	4.07282	4.64464e-05	0.000665857	transcribed_unprocessed_pseudogene	AC007342.3
ENSG00000001626.16	7.94313	3.51518	0.86314	4.07255	4.6501e-05	0.00066619	protein_coding	CFTR
ENSG00000139291.14	943.368	0.600433	0.147541	4.06959	4.70956e-05	0.000674254	protein_coding	TMEM19
ENSG00000144283.21	650.963	-0.522696	0.128513	-4.06728	4.7566e-05	0.000680531	protein_coding	PKP4
ENSG00000085185.15	88.6251	1.05304	0.259167	4.06317	4.8411e-05	0.000692153	protein_coding	BCORL1
ENSG00000133773.12	1059.5	-0.457693	0.112686	-4.06168	4.87201e-05	0.000696104	protein_coding	CCDC59
ENSG00000144580.13	3076.11	-0.419838	0.103408	-4.06002	4.9068e-05	0.000700133	protein_coding	CNOT9
ENSG00000223653.6	62.8877	1.12446	0.276953	4.0601	4.90515e-05	0.000700133	lncRNA	AL078459.1
ENSG00000169902.15	46.5028	1.01394	0.249796	4.05908	4.92663e-05	0.000702491	protein_coding	TPST1
ENSG00000181896.12	1414.86	-0.427542	0.105335	-4.05888	4.93089e-05	0.000702627	protein_coding	ZNF101
ENSG00000198886.2	6054.9	1.37946	0.33989	4.05855	4.93791e-05	0.000703156	protein_coding	MT-ND4
ENSG00000273033.2	26.5636	1.72793	0.425817	4.05792	4.95122e-05	0.000704579	lncRNA	LINC02035
ENSG00000272645.3	60.7356	0.905848	0.223261	4.05734	4.96344e-05	0.000705844	transcribed_unprocessed_pseudogene	GTF2IP20
ENSG00000286994.1	40.4034	1.26959	0.312949	4.05687	4.97355e-05	0.00070681	lncRNA	AC069243.1
ENSG00000226067.7	52.0338	-1.18267	0.291819	-4.05274	5.06203e-05	0.000718903	lncRNA	LINC00623
ENSG00000138463.9	110.85	0.805818	0.198923	4.05091	5.1018e-05	0.000724067	protein_coding	SLC49A4
ENSG00000209042.1	136.061	0.807056	0.199382	4.04778	5.17051e-05	0.000733329	snoRNA	SNORD12C
ENSG00000159712.10	4.43141	5.33916	1.31927	4.04707	5.18625e-05	0.000734731	unprocessed_pseudogene	ANKRD18CP
ENSG00000231249.1	6.73691	4.01697	0.992574	4.04702	5.18732e-05	0.000734731	lncRNA	ITPR1-DT
ENSG00000128512.23	27.1838	1.57279	0.388738	4.0459	5.21235e-05	0.000737786	protein_coding	DOCK4
ENSG00000286403.1	5.42232	4.93002	1.21892	4.0446	5.24136e-05	0.000741397	lncRNA	AC010378.2
ENSG00000100591.8	4188.09	-0.724114	0.179132	-4.04235	5.29192e-05	0.000748051	protein_coding	AHSA1
ENSG00000167995.17	25.6963	1.94241	0.480675	4.041	5.32234e-05	0.000751851	protein_coding	BEST1
ENSG00000149782.11	70.4968	1.06332	0.263159	4.04062	5.33105e-05	0.000752581	protein_coding	PLCB3
ENSG00000137693.14	20.912	1.99575	0.494007	4.03993	5.34678e-05	0.000754301	protein_coding	YAP1
ENSG00000138796.17	1432.35	-0.415972	0.10298	-4.03933	5.3603e-05	0.000755706	protein_coding	HADH
ENSG00000130827.6	166.102	0.970036	0.240207	4.03833	5.3832e-05	0.000758431	protein_coding	PLXNA3
ENSG00000120438.12	5437.66	-0.731826	0.181262	-4.0374	5.40458e-05	0.000760435	protein_coding	TCP1
ENSG00000286633.1	46.0708	-1.30567	0.323392	-4.03742	5.40434e-05	0.000760435	lncRNA	AL160400.1
ENSG00000164924.18	12212.8	-0.410277	0.10164	-4.03656	5.42404e-05	0.000762668	protein_coding	YWHAZ
ENSG00000196968.11	350.266	-0.830155	0.205684	-4.03606	5.4356e-05	0.000763787	protein_coding	FUT11
ENSG00000138686.10	943.236	0.682817	0.169201	4.03553	5.44789e-05	0.000765009	protein_coding	BBS7
ENSG00000140157.15	1746.8	-0.57423	0.142341	-4.03419	5.47909e-05	0.000768883	protein_coding	NIPA2
ENSG00000257261.6	21.1951	1.9018	0.471502	4.03351	5.49509e-05	0.000770618	lncRNA	AC008014.1
ENSG00000248275.2	152.894	-0.812749	0.201852	-4.02646	5.66227e-05	0.000793539	lncRNA	TRIM52-AS1
ENSG00000247982.6	78.5978	1.13374	0.281659	4.0252	5.69267e-05	0.000797274	lncRNA	LINC00926
ENSG00000134757.5	8.78851	4.579	1.13789	4.02411	5.71909e-05	0.000800446	protein_coding	DSG3
ENSG00000153989.8	254.532	-0.735099	0.182743	-4.02259	5.75616e-05	0.000805105	protein_coding	NUS1
ENSG00000159461.15	4011.58	-0.730863	0.181755	-4.02114	5.79174e-05	0.000809016	protein_coding	AMFR
ENSG00000213585.11	5589.94	-0.650937	0.161877	-4.02119	5.79047e-05	0.000809016	protein_coding	VDAC1
ENSG00000119522.16	381.486	0.573844	0.142733	4.02041	5.80965e-05	0.000810985	protein_coding	DENND1A
ENSG00000105223.20	541.224	0.724865	0.180332	4.01961	5.82944e-05	0.000813212	protein_coding	PLD3
ENSG00000139190.16	1055.25	0.461735	0.114892	4.01884	5.84849e-05	0.000814801	protein_coding	VAMP1
ENSG00000152804.11	303.375	-0.638532	0.15888	-4.01895	5.84573e-05	0.000814801	protein_coding	HHEX
ENSG00000227507.3	425.014	-0.842635	0.209756	-4.01721	5.88909e-05	0.000819919	protein_coding	LTB
ENSG00000270605.1	154.547	0.702821	0.174983	4.0165	5.90683e-05	0.00082185	lncRNA	AL353622.1
ENSG00000124155.18	562.165	-0.658078	0.163972	-4.01335	5.9862e-05	0.000832349	protein_coding	PIGT
ENSG00000102753.10	1593.83	-0.541271	0.134895	-4.01252	6.00729e-05	0.000834137	protein_coding	KPNA3
ENSG00000198218.11	1928.52	-0.511887	0.127568	-4.01266	6.00372e-05	0.000834137	protein_coding	QRICH1
ENSG00000203709.12	565.609	0.672481	0.167607	4.01224	6.01455e-05	0.000834137	lncRNA	MIR29B2CHG
ENSG00000233970.1	34.5326	-1.31111	0.326778	-4.01223	6.01477e-05	0.000834137	lncRNA	AC092159.2
ENSG00000165752.17	109.487	-0.842387	0.210073	-4.00998	6.07248e-05	0.00084159	protein_coding	STK32C
ENSG00000049656.14	1635.91	-0.915193	0.22827	-4.00925	6.09119e-05	0.000843633	protein_coding	CLPTM1L
ENSG00000285230.2	176.179	1.09202	0.272521	4.00712	6.14626e-05	0.000850706	lncRNA	RALY-AS1
ENSG00000123146.20	204.553	0.993035	0.247847	4.00664	6.15895e-05	0.000851908	protein_coding	ADGRE5
ENSG00000189067.12	106.252	1.01581	0.253981	3.99956	6.34607e-05	0.000877219	protein_coding	LITAF
ENSG00000047634.15	9.43338	5.12892	1.28281	3.9982	6.38262e-05	0.000881698	protein_coding	SCML1
ENSG00000175215.11	2557.31	-0.788191	0.197162	-3.99768	6.39651e-05	0.00088247	protein_coding	CTDSP2
ENSG00000271882.1	9.86952	3.04454	0.761552	3.9978	6.39329e-05	0.00088247	lncRNA	AP001330.4
ENSG00000281649.2	3676.57	-0.493552	0.123519	-3.99574	6.44912e-05	0.00088915	lncRNA	EBLN3P
ENSG00000122779.18	861.381	0.445319	0.111472	3.99489	6.47245e-05	0.000891788	protein_coding	TRIM24
ENSG00000166750.10	402.752	1.06878	0.267625	3.99356	6.50898e-05	0.00089624	protein_coding	SLFN5
ENSG00000239791.2	25.7894	1.32337	0.331393	3.99337	6.51421e-05	0.000896379	lncRNA	AC002310.2
ENSG00000058262.10	5571.22	0.646992	0.162105	3.99119	6.57417e-05	0.000904044	protein_coding	SEC61A1
ENSG00000006118.14	27.9807	2.32115	0.581852	3.98925	6.62824e-05	0.00091089	protein_coding	TMEM132A
ENSG00000135070.15	1129.16	-0.523182	0.131162	-3.98881	6.64069e-05	0.000912011	protein_coding	ISCA1
ENSG00000146233.8	281.413	-1.12842	0.282937	-3.98824	6.6566e-05	0.000913606	protein_coding	CYP39A1
ENSG00000261644.2	21.4096	2.10225	0.527263	3.9871	6.68853e-05	0.000917395	lncRNA	AC007728.2
ENSG00000113649.11	2335.18	-0.542596	0.136174	-3.98457	6.76032e-05	0.000926047	protein_coding	TCERG1
ENSG00000196187.12	171.358	0.835823	0.209763	3.9846	6.75929e-05	0.000926047	protein_coding	TMEM63A
ENSG00000203797.11	8.43028	5.03679	1.26415	3.98434	6.7669e-05	0.00092635	protein_coding	DDO
ENSG00000165861.14	707.635	0.62741	0.157481	3.98403	6.77574e-05	0.000926963	protein_coding	ZFYVE1
ENSG00000137492.8	2787.72	-0.494164	0.124049	-3.98361	6.78748e-05	0.000927972	protein_coding	THAP12
ENSG00000112118.20	6998.58	-0.627219	0.157511	-3.98207	6.83178e-05	0.000933428	protein_coding	MCM3
ENSG00000285728.2	48.3657	1.00371	0.252092	3.98151	6.84775e-05	0.000935009	lncRNA	AC098484.4
ENSG00000182095.14	937.079	1.31453	0.330171	3.98135	6.85258e-05	0.000935066	protein_coding	TNRC18
ENSG00000198821.10	472.396	-0.683628	0.171726	-3.98093	6.86473e-05	0.000936123	protein_coding	CD247
ENSG00000261167.1	63.8952	-1.00763	0.253159	-3.98022	6.88509e-05	0.000938298	lncRNA	AC107027.3
ENSG00000014257.16	480.6	0.791394	0.198844	3.97997	6.89243e-05	0.000938696	protein_coding	ACP3
ENSG00000241058.4	498.755	0.680509	0.171083	3.97765	6.96006e-05	0.000947299	protein_coding	NSUN6
ENSG00000156469.9	911.875	-0.551815	0.138758	-3.97681	6.98451e-05	0.000950018	protein_coding	MTERF3
ENSG00000225101.6	4.2747	5.4019	1.3587	3.97578	7.01492e-05	0.000953544	transcribed_unprocessed_pseudogene	OR52K3P
ENSG00000136938.9	1292.71	-0.655817	0.164963	-3.97555	7.02181e-05	0.000953871	protein_coding	ANP32B
ENSG00000197588.9	7.88419	2.99688	0.753864	3.97536	7.02725e-05	0.000954	transcribed_unprocessed_pseudogene	KLKP1
ENSG00000068831.19	92.4473	-1.16252	0.292479	-3.97471	7.04652e-05	0.000956004	protein_coding	RASGRP2
ENSG00000116106.12	20.4626	1.43944	0.362183	3.97435	7.05714e-05	0.000956834	protein_coding	EPHA4
ENSG00000090889.12	1179.39	-0.504974	0.127077	-3.97377	7.07429e-05	0.000958548	protein_coding	KIF4A
ENSG00000131951.11	21.4354	-1.87513	0.472319	-3.97004	7.18604e-05	0.000973069	protein_coding	LRRC9
ENSG00000156050.10	88.4086	0.920425	0.23187	3.96958	7.19985e-05	0.000974319	protein_coding	FAM161B
ENSG00000154839.10	1213.77	-0.481482	0.1213	-3.96934	7.20712e-05	0.000974681	protein_coding	SKA1
ENSG00000248587.8	6.3707	3.6483	0.919281	3.96864	7.22837e-05	0.000976934	lncRNA	GDNF-AS1
ENSG00000070748.19	17.662	2.20879	0.556723	3.96749	7.26323e-05	0.000981021	protein_coding	CHAT
ENSG00000117593.12	1648.4	-0.506628	0.127771	-3.96512	7.33587e-05	0.000989779	protein_coding	DARS2
ENSG00000163539.17	4271.53	-0.375679	0.094747	-3.96507	7.33739e-05	0.000989779	protein_coding	CLASP2
ENSG00000107159.13	64.6714	-1.56486	0.394773	-3.96395	7.37187e-05	0.000993799	protein_coding	CA9
ENSG00000184730.11	23.6511	1.52552	0.385086	3.96151	7.44769e-05	0.00100275	protein_coding	APOBR
ENSG00000230481.2	5.78855	5.27802	1.33228	3.96165	7.44348e-05	0.00100275	IG_V_pseudogene	IGKV1OR22-5
ENSG00000183087.15	6.82663	5.05485	1.27623	3.96077	7.47076e-05	0.00100477	protein_coding	GAS6
ENSG00000212464.1	2915.22	0.904103	0.228267	3.96073	7.47219e-05	0.00100477	snoRNA	SNORA12
ENSG00000132849.20	249.065	0.556185	0.140453	3.95993	7.49727e-05	0.00100751	protein_coding	PATJ
ENSG00000101986.12	71.4156	1.40311	0.354383	3.9593	7.51688e-05	0.00100893	protein_coding	ABCD1
ENSG00000114251.14	534.733	-0.904294	0.228416	-3.95899	7.52683e-05	0.00100893	protein_coding	WNT5A
ENSG00000161896.12	5.9155	4.15052	1.04833	3.95916	7.52139e-05	0.00100893	protein_coding	IP6K3
ENSG00000258376.2	7.8935	3.8409	0.970155	3.95906	7.52447e-05	0.00100893	lncRNA	AC004846.1
ENSG00000261215.1	5.45318	4.83669	1.22221	3.95732	7.57955e-05	0.00101535	lncRNA	AL162231.4
ENSG00000104381.13	517.484	0.573137	0.144866	3.95632	7.61122e-05	0.00101895	protein_coding	GDAP1
ENSG00000104472.10	582.025	-0.702542	0.177641	-3.95484	7.65866e-05	0.00102466	protein_coding	CHRAC1
ENSG00000054392.13	32.9244	1.7732	0.448552	3.95316	7.71261e-05	0.00103123	protein_coding	HHAT
ENSG00000075407.18	1055.03	0.528207	0.133641	3.95245	7.73551e-05	0.00103364	protein_coding	ZNF37A
ENSG00000172765.17	448.149	-0.444652	0.112578	-3.94973	7.82399e-05	0.00104415	protein_coding	TMCC1
ENSG00000283755.2	5.13704	3.84056	0.97234	3.94981	7.82124e-05	0.00104415	protein_coding	CPHXL
ENSG00000104228.13	1249.28	0.747631	0.189321	3.94901	7.84737e-05	0.00104619	protein_coding	TRIM35
ENSG00000180822.12	367.602	-0.698098	0.17678	-3.94896	7.84914e-05	0.00104619	protein_coding	PSMG4
ENSG00000214182.5	35.2252	-1.27884	0.323942	-3.94775	7.88902e-05	0.00105085	transcribed_processed_pseudogene	PTMAP5
ENSG00000206588.1	25.6507	1.82086	0.461384	3.94651	7.92978e-05	0.00105561	snRNA	RNU1-28P
ENSG00000144045.14	37.3422	1.26281	0.320034	3.94587	7.95093e-05	0.00105777	protein_coding	DQX1
ENSG00000128245.15	1279.9	-0.749202	0.189936	-3.9445	7.99681e-05	0.0010632	protein_coding	YWHAH
ENSG00000035681.9	1066.68	-0.431731	0.109456	-3.94433	8.00233e-05	0.00106327	protein_coding	NSMAF
ENSG00000268785.1	30.7288	1.48623	0.377137	3.94083	8.12018e-05	0.00107826	processed_pseudogene	RPL7P50
ENSG00000279243.3	13.4558	2.15865	0.547869	3.94009	8.14519e-05	0.0010809	lncRNA	LINC02736
ENSG00000143590.14	22.8051	-1.64475	0.417523	-3.93931	8.17172e-05	0.00108375	protein_coding	EFNA3
ENSG00000146707.14	106.836	0.92788	0.235591	3.93852	8.19873e-05	0.00108665	protein_coding	POMZP3
ENSG00000228126.1	9.99918	2.4139	0.612963	3.93808	8.21359e-05	0.00108794	lncRNA	FALEC
ENSG00000100731.16	2144.24	0.540045	0.137163	3.93724	8.24226e-05	0.00109106	protein_coding	PCNX1
ENSG00000106952.7	52.8306	1.37613	0.349582	3.93651	8.26742e-05	0.00109303	protein_coding	TNFSF8
ENSG00000176495.3	9.73114	2.96576	0.753375	3.93663	8.26353e-05	0.00109303	protein_coding	OR5AN1
ENSG00000135454.14	181.37	0.650912	0.1654	3.93538	8.30638e-05	0.00109689	protein_coding	B4GALNT1
ENSG00000173064.13	814.337	0.789148	0.200527	3.93537	8.30699e-05	0.00109689	protein_coding	HECTD4
ENSG00000100401.19	2464.2	-0.868859	0.220839	-3.93435	8.34235e-05	0.00110035	protein_coding	RANGAP1
ENSG00000249673.7	239	0.888455	0.225822	3.93431	8.34355e-05	0.00110035	lncRNA	NOP14-AS1
ENSG00000206892.1	2.03678	5.78754	1.47119	3.93391	8.35753e-05	0.00110151	snRNA	RNU6-42P
ENSG00000125827.9	1299.57	-0.477121	0.12129	-3.93373	8.36373e-05	0.00110165	protein_coding	TMX4
ENSG00000262412.1	40.5931	1.10169	0.280262	3.93091	8.46252e-05	0.00111397	lncRNA	AL160291.1
ENSG00000267698.1	35.4085	1.09454	0.27854	3.92957	8.50964e-05	0.00111948	lncRNA	AC002116.2
ENSG00000081237.20	11930.4	-0.627948	0.159876	-3.92772	8.57547e-05	0.00112744	protein_coding	PTPRC
ENSG00000213626.13	1052.54	0.590419	0.150346	3.92706	8.5992e-05	0.00112986	protein_coding	LBH
ENSG00000132604.11	555.226	-0.62553	0.159334	-3.92592	8.63999e-05	0.00113382	protein_coding	TERF2
ENSG00000182944.17	5477.6	-0.657749	0.167539	-3.92595	8.63892e-05	0.00113382	protein_coding	EWSR1
ENSG00000118985.16	290.347	1.2113	0.308668	3.92427	8.69923e-05	0.00114089	protein_coding	ELL2
ENSG00000176407.18	1130.81	-0.501113	0.12772	-3.92354	8.72585e-05	0.00114297	protein_coding	KCMF1
ENSG00000212371.1	16.8722	-1.80081	0.458964	-3.92363	8.72243e-05	0.00114297	snoRNA	AF111168.1
ENSG00000254501.1	5.53216	3.28442	0.837214	3.92304	8.74389e-05	0.00114463	lncRNA	AP003068.1
ENSG00000186166.9	119.057	0.658022	0.167861	3.92003	8.85366e-05	0.00115828	protein_coding	CCDC84
ENSG00000103550.14	1120.85	-0.540945	0.138057	-3.91827	8.9186e-05	0.00116606	protein_coding	KNOP1
ENSG00000197558.13	11.3117	2.90546	0.741565	3.91801	8.92838e-05	0.00116662	transcribed_unitary_pseudogene	SSPO
ENSG00000166436.16	458.483	0.615465	0.157148	3.91646	8.98574e-05	0.00117339	protein_coding	TRIM66
ENSG00000282988.2	95.8096	1.03436	0.264129	3.91612	8.99852e-05	0.00117434	protein_coding	AL031777.2
ENSG00000261560.1	19.2815	-1.59829	0.408214	-3.91533	9.02805e-05	0.00117747	lncRNA	AC007216.3
ENSG00000198890.9	839.628	-0.437428	0.111733	-3.91493	9.04289e-05	0.00117868	protein_coding	PRMT6
ENSG00000104131.13	1579.7	-0.517436	0.132181	-3.91461	9.05507e-05	0.00117955	protein_coding	EIF3J
ENSG00000163466.16	18220.5	0.400294	0.102268	3.91417	9.07167e-05	0.00118098	protein_coding	ARPC2
ENSG00000231770.6	160.922	0.670948	0.171422	3.91401	9.07757e-05	0.00118103	lncRNA	TMEM44-AS1
ENSG00000189366.9	61.9553	1.07915	0.275852	3.91207	9.15075e-05	0.00118982	protein_coding	ALG1L
ENSG00000170606.15	10897.5	-0.468115	0.119673	-3.91161	9.16842e-05	0.00119139	protein_coding	HSPA4
ENSG00000268603.1	7.36223	2.64842	0.677146	3.91115	9.18594e-05	0.00119294	lncRNA	AC053503.4
ENSG00000133619.17	180.665	0.993622	0.254081	3.91066	9.20455e-05	0.00119462	protein_coding	KRBA1
ENSG00000085433.15	767.323	0.516618	0.132173	3.90866	9.28085e-05	0.00120379	protein_coding	WDR47
ENSG00000163950.13	3814	-0.469882	0.120259	-3.90724	9.33572e-05	0.00121017	protein_coding	SLBP
ENSG00000150347.16	236.165	1.04208	0.266776	3.90619	9.37629e-05	0.00121469	protein_coding	ARID5B
ENSG00000196628.19	3795.8	-0.669547	0.171417	-3.90595	9.3857e-05	0.00121517	protein_coding	TCF4
ENSG00000272092.1	28.2966	1.29856	0.332501	3.90545	9.40498e-05	0.00121692	lncRNA	AC087623.2
ENSG00000055044.11	4765.54	-0.495388	0.126882	-3.90432	9.44914e-05	0.00122123	protein_coding	NOP58
ENSG00000134759.14	1945.94	-0.388238	0.0994423	-3.90415	9.45553e-05	0.00122123	protein_coding	ELP2
ENSG00000137509.11	1227.51	0.656669	0.168194	3.90423	9.45246e-05	0.00122123	protein_coding	PRCP
ENSG00000126773.13	2364.33	-0.651329	0.166839	-3.90394	9.46394e-05	0.00122157	protein_coding	PCNX4
ENSG00000254682.1	69.8722	-1.06133	0.271905	-3.90331	9.48876e-05	0.00122403	lncRNA	AP002387.2
ENSG00000285976.2	61.4742	1.43261	0.367114	3.90237	9.52571e-05	0.00122805	protein_coding	AL135905.2
ENSG00000110931.19	515.662	-0.732675	0.187874	-3.89982	9.62652e-05	0.0012403	protein_coding	CAMKK2
ENSG00000168438.15	694.767	0.702063	0.180051	3.89926	9.64879e-05	0.00124241	protein_coding	CDC40
ENSG00000113721.14	10.1963	3.0186	0.774333	3.89832	9.68604e-05	0.00124645	protein_coding	PDGFRB
ENSG00000144381.17	25914.4	-0.471474	0.120953	-3.89801	9.69882e-05	0.00124734	protein_coding	HSPD1
ENSG00000079950.14	1434.93	-0.722149	0.185284	-3.89753	9.71807e-05	0.00124906	protein_coding	STX7
ENSG00000018699.13	1074.45	-0.41235	0.105806	-3.89722	9.7303e-05	0.00124988	protein_coding	TTC27
ENSG00000269609.6	290.727	-0.712502	0.182879	-3.89602	9.77856e-05	0.00125532	lncRNA	RPARP-AS1
ENSG00000166598.15	8110.24	-0.505423	0.129762	-3.895	9.82006e-05	0.00125988	protein_coding	HSP90B1
ENSG00000186352.9	154.321	0.74703	0.191884	3.89314	9.89567e-05	0.00126882	protein_coding	ANKRD37
ENSG00000181788.4	2246.49	-0.83617	0.214845	-3.89198	9.94313e-05	0.00127414	protein_coding	SIAH2
ENSG00000063978.16	1962.13	-0.493694	0.126864	-3.89153	9.96148e-05	0.00127572	protein_coding	RNF4
ENSG00000185101.13	20.7735	1.45688	0.374472	3.89051	0.000100035	0.00128033	protein_coding	ANO9
ENSG00000232783.5	4.01441	5.29558	1.3613	3.89008	0.00010021	0.0012818	transcribed_unprocessed_pseudogene	FRG2FP
ENSG00000225243.5	2.82511	5.88088	1.51248	3.88823	0.000100977	0.00129083	lncRNA	AL021026.1
ENSG00000130810.20	132.933	-1.03041	0.265061	-3.88744	0.000101307	0.00129427	protein_coding	PPAN
ENSG00000147274.14	5882.05	-0.531976	0.136879	-3.88648	0.000101709	0.00129863	protein_coding	RBMX
ENSG00000112511.17	295.085	0.670175	0.17247	3.88576	0.000102011	0.00130125	protein_coding	PHF1
ENSG00000287873.1	10.6523	2.13804	0.550234	3.8857	0.000102037	0.00130125	lncRNA	AC020655.1
ENSG00000236255.2	35.7704	-1.18291	0.304762	-3.88144	0.000103839	0.00132343	lncRNA	AC009404.1
ENSG00000169371.14	523.686	-0.649722	0.167398	-3.88129	0.000103904	0.00132347	protein_coding	SNUPN
ENSG00000267080.6	192.962	0.763839	0.196814	3.88102	0.000104019	0.00132414	lncRNA	ASB16-AS1
ENSG00000145907.15	10849	-0.452076	0.11653	-3.87949	0.000104678	0.00133173	protein_coding	G3BP1
ENSG00000137513.10	692.995	-0.559524	0.144238	-3.87918	0.000104809	0.00133259	protein_coding	NARS2
ENSG00000182247.10	290.164	-0.591358	0.152475	-3.87841	0.000105142	0.00133604	protein_coding	UBE2E2
ENSG00000149177.13	2948.92	-0.663906	0.171236	-3.87714	0.000105693	0.00134224	protein_coding	PTPRJ
ENSG00000196549.11	2742.26	-0.602314	0.155357	-3.87696	0.00010577	0.00134241	protein_coding	MME
ENSG00000124535.16	1260.43	-0.832242	0.214786	-3.87475	0.000106736	0.00135386	protein_coding	WRNIP1
ENSG00000147649.10	6415.82	-0.536876	0.138571	-3.87437	0.0001069	0.00135514	protein_coding	MTDH
ENSG00000232862.5	3.89473	5.22368	1.34832	3.87421	0.000106972	0.00135523	transcribed_processed_pseudogene	AL138787.1
ENSG00000197497.11	359.834	0.801381	0.206945	3.87244	0.00010775	0.00136428	protein_coding	ZNF665
ENSG00000134294.14	6670.96	0.58012	0.149861	3.87106	0.000108365	0.00137124	protein_coding	SLC38A2
ENSG00000128951.14	3246.95	-0.567553	0.146662	-3.86981	0.00010892	0.00137745	protein_coding	DUT
ENSG00000085721.13	1828.8	-0.355982	0.0920196	-3.86854	0.000109487	0.0013838	protein_coding	RRN3
ENSG00000233852.1	2.42671	5.59531	1.44652	3.86813	0.000109673	0.00138532	lncRNA	AC005304.1
ENSG00000207113.1	3.01845	5.62946	1.45571	3.86716	0.000110111	0.00139003	snRNA	RNU6-16P
ENSG00000237356.7	33.0833	1.18499	0.30644	3.86695	0.000110206	0.0013904	lncRNA	AL365295.1
ENSG00000176454.14	172.656	-0.819922	0.212106	-3.86562	0.000110806	0.00139714	protein_coding	LPCAT4
ENSG00000182541.18	756.048	0.737784	0.191057	3.86158	0.000112655	0.00141961	protein_coding	LIMK2
ENSG00000189410.12	63.7153	-1.20654	0.312484	-3.86114	0.000112858	0.00142133	protein_coding	SH2D5
ENSG00000123094.15	31.4573	1.48428	0.38444	3.86088	0.000112982	0.00142204	protein_coding	RASSF8
ENSG00000204673.10	289.8	0.762361	0.197479	3.86046	0.000113173	0.0014236	protein_coding	AKT1S1
ENSG00000116096.6	52.7028	1.35044	0.349842	3.86015	0.000113316	0.00142457	protein_coding	SPR
ENSG00000000938.13	544.26	0.829139	0.214805	3.85997	0.0001134	0.00142478	protein_coding	FGR
ENSG00000108468.15	1562.14	-0.546826	0.141677	-3.85967	0.00011354	0.0014257	protein_coding	CBX1
ENSG00000018189.13	1936.87	0.44687	0.115785	3.85947	0.000113633	0.00142588	protein_coding	RUFY3
ENSG00000100811.14	3591.3	-0.671313	0.173945	-3.85935	0.000113689	0.00142588	protein_coding	YY1
ENSG00000180447.7	13.6102	2.24413	0.581581	3.85868	0.000114002	0.00142811	protein_coding	GAS1
ENSG00000259802.1	61.6909	1.21151	0.313968	3.85869	0.000113995	0.00142811	lncRNA	AC012640.4
ENSG00000197343.11	2017.18	0.361183	0.0936514	3.85667	0.00011494	0.00143648	protein_coding	ZNF655
ENSG00000207041.1	8.3176	2.78814	0.722927	3.85674	0.000114911	0.00143648	snRNA	RNU6-3P
ENSG00000229539.1	16.0059	1.92275	0.498524	3.85689	0.000114839	0.00143648	lncRNA	PANK2-AS1
ENSG00000278390.5	44.711	1.36538	0.354029	3.85668	0.000114937	0.00143648	lncRNA	AL354696.2
ENSG00000187498.16	7.95805	4.97817	1.29111	3.85573	0.000115387	0.00144121	protein_coding	COL4A1
ENSG00000120705.13	5551.99	-0.650285	0.168768	-3.85313	0.000116616	0.00145572	protein_coding	ETF1
ENSG00000272325.2	946.425	-0.586712	0.152318	-3.8519	0.000117207	0.00146223	protein_coding	NUDT3
ENSG00000139737.22	698.711	-0.563419	0.14629	-3.85139	0.000117447	0.00146406	protein_coding	SLAIN1
ENSG00000160685.13	712.044	0.770346	0.200022	3.8513	0.000117491	0.00146406	protein_coding	ZBTB7B
ENSG00000179580.10	6.074	3.06424	0.795769	3.85066	0.0001178	0.00146705	protein_coding	RNF151
ENSG00000159403.18	21.7611	-1.66904	0.433568	-3.84954	0.00011834	0.00147291	protein_coding	C1R
ENSG00000114346.13	3061.06	-0.680927	0.176983	-3.84741	0.000119375	0.00148492	protein_coding	ECT2
ENSG00000112983.17	1079.85	-0.574263	0.149287	-3.8467	0.000119719	0.00148833	protein_coding	BRD8
ENSG00000239900.12	268.334	-0.592595	0.154131	-3.84475	0.000120675	0.00149934	protein_coding	ADSL
ENSG00000110719.10	862.947	0.848092	0.220615	3.84422	0.000120938	0.00150172	protein_coding	TCIRG1
ENSG00000100138.15	2905.5	-0.628761	0.16363	-3.84259	0.000121744	0.00151085	protein_coding	SNU13
ENSG00000242551.2	24.8253	1.48035	0.38536	3.84147	0.000122299	0.00151685	unprocessed_pseudogene	POU5F1P6
ENSG00000272386.1	3.58472	5.2796	1.37475	3.84041	0.000122827	0.00152251	lncRNA	AC015802.5
ENSG00000154945.7	1122.91	-0.597565	0.155631	-3.83962	0.000123223	0.00152563	protein_coding	ANKRD40
ENSG00000264448.5	7.60251	2.17575	0.56664	3.83974	0.000123164	0.00152563	lncRNA	MIR378D2HG
ENSG00000247372.2	10.5893	2.26994	0.59126	3.83915	0.00012346	0.00152768	lncRNA	AC008897.2
ENSG00000085415.16	2496.65	-0.42381	0.110414	-3.83837	0.000123855	0.00153079	protein_coding	SEH1L
ENSG00000196230.13	22325.3	-0.597922	0.155773	-3.83841	0.000123832	0.00153079	protein_coding	TUBB
ENSG00000250532.1	4.14624	5.27741	1.3753	3.83728	0.000124406	0.0015367	lncRNA	AC021180.1
ENSG00000137845.15	2250.33	0.554964	0.14465	3.8366	0.000124751	0.00154007	protein_coding	ADAM10
ENSG00000205913.7	83.7304	0.889505	0.231881	3.83604	0.000125034	0.00154178	lncRNA	SRRM2-AS1
ENSG00000279201.1	2.7806	5.37528	1.40122	3.83615	0.000124978	0.00154178	TEC	AC073263.3
ENSG00000134987.11	5135.75	-0.562951	0.146819	-3.83433	0.000125908	0.00155165	protein_coding	WDR36
ENSG00000225630.1	134.196	1.47729	0.38538	3.83332	0.000126426	0.00155623	unprocessed_pseudogene	MTND2P28
ENSG00000251247.11	118.768	0.780766	0.203675	3.83339	0.000126389	0.00155623	protein_coding	ZNF345
ENSG00000164287.12	6.00835	5.06431	1.32141	3.83252	0.000126837	0.00156039	protein_coding	CDC20B
ENSG00000273391.1	80.889	0.952711	0.248641	3.83167	0.000127275	0.00156486	lncRNA	AC083880.1
ENSG00000092820.18	3907.03	-0.610993	0.159519	-3.83023	0.000128025	0.00157317	protein_coding	EZR
ENSG00000260075.1	28.8066	1.23186	0.321653	3.82977	0.000128263	0.00157519	unprocessed_pseudogene	NSFP1
ENSG00000161405.17	7050.66	-0.62295	0.162694	-3.82896	0.000128686	0.00157947	protein_coding	IKZF3
ENSG00000076641.4	3418.99	-0.631289	0.164879	-3.82881	0.000128766	0.00157954	protein_coding	PAG1
ENSG00000214043.8	7.63876	3.0162	0.787958	3.82786	0.00012926	0.00158469	lncRNA	LINC02347
ENSG00000133401.16	9.55913	-3.03152	0.792218	-3.82663	0.000129911	0.00159098	protein_coding	PDZD2
ENSG00000257103.8	1675.84	-0.52615	0.137498	-3.8266	0.000129924	0.00159098	protein_coding	LSM14A
ENSG00000286718.1	8.91521	2.32208	0.606899	3.82614	0.000130168	0.00159306	lncRNA	AC007066.3
ENSG00000275620.1	7.29811	3.72438	0.973943	3.82402	0.000131295	0.00160592	lncRNA	AL121827.2
ENSG00000072571.20	5631.82	-0.910875	0.238226	-3.82357	0.000131532	0.0016079	protein_coding	HMMR
ENSG00000265702.2	12.0419	3.71821	0.972582	3.82303	0.000131819	0.00161049	lncRNA	AC005821.1
ENSG00000169570.10	266.477	-0.935679	0.244853	-3.82139	0.000132701	0.00162033	protein_coding	DTWD2
ENSG00000077348.9	757.012	-0.763773	0.199941	-3.81999	0.000133459	0.00162731	protein_coding	EXOSC5
ENSG00000253652.1	17.8614	1.48669	0.389197	3.81991	0.000133503	0.00162731	lncRNA	AC136628.4
ENSG00000274317.2	8.74788	3.7511	0.981963	3.82	0.000133451	0.00162731	lncRNA	LINC02334
ENSG00000132510.10	284.718	1.04824	0.274438	3.81957	0.000133683	0.00162857	protein_coding	KDM6B
ENSG00000275672.1	6.67571	2.69377	0.70529	3.81938	0.000133785	0.00162889	lncRNA	AC025580.3
ENSG00000126261.13	6644.46	-0.406838	0.106538	-3.81871	0.000134153	0.00163242	protein_coding	UBA2
ENSG00000107902.14	239.552	-0.607845	0.159195	-3.81825	0.000134403	0.00163454	protein_coding	LHPP
ENSG00000116661.11	113.542	0.997702	0.261382	3.81703	0.000135066	0.00164166	protein_coding	FBXO2
ENSG00000162771.8	2.65565	5.49193	1.43946	3.81527	0.000136033	0.00165247	protein_coding	FAM71A
ENSG00000100532.12	525.469	0.777798	0.203957	3.81354	0.000136989	0.00166313	protein_coding	CGRRF1
ENSG00000061794.13	2910.72	-0.460217	0.120712	-3.81253	0.000137553	0.00166807	protein_coding	MRPS35
ENSG00000280594.1	48.2903	1.11054	0.291276	3.81266	0.000137478	0.00166807	lncRNA	BTG3-AS1
ENSG00000149809.16	1431.19	0.853662	0.224112	3.80909	0.000139478	0.00169044	protein_coding	TM7SF2
ENSG00000129696.13	512.835	-0.528065	0.138728	-3.80648	0.000140957	0.0017074	protein_coding	TTI2
ENSG00000099953.10	122.461	0.939119	0.246826	3.80477	0.000141934	0.00171825	protein_coding	MMP11
ENSG00000005379.17	302.278	-1.04872	0.275737	-3.80335	0.00014275	0.00172714	protein_coding	TSPOAP1
ENSG00000150867.14	1249.56	-0.537676	0.141393	-3.80271	0.000143123	0.00173067	protein_coding	PIP4K2A
ENSG00000228176.1	3.16936	5.30798	1.39667	3.80045	0.000144434	0.00174553	lncRNA	AC092265.1
ENSG00000261766.1	9.85404	2.07574	0.546228	3.80013	0.000144618	0.00174677	lncRNA	AC133550.3
ENSG00000271398.1	10.9055	2.46613	0.649322	3.798	0.000145866	0.00176083	lncRNA	AL353622.2
ENSG00000162704.16	4083.92	-0.426006	0.112175	-3.7977	0.000146042	0.00176196	protein_coding	ARPC5
ENSG00000225921.7	1599.32	-0.810241	0.213537	-3.79438	0.000148012	0.00178472	protein_coding	NOL7
ENSG00000110660.15	722.484	-0.631232	0.166401	-3.79344	0.000148574	0.00179047	protein_coding	SLC35F2
ENSG00000287601.1	19.2035	1.64741	0.434297	3.79329	0.000148667	0.00179058	lncRNA	BX323046.2
ENSG00000278831.1	19.2589	-1.59891	0.421599	-3.79249	0.000149145	0.00179532	lncRNA	AL513190.1
ENSG00000157570.12	169.184	-0.975648	0.257275	-3.79223	0.0001493	0.00179617	protein_coding	TSPAN18
ENSG00000112293.15	325.471	-0.76831	0.202776	-3.78896	0.000151282	0.00181897	protein_coding	GPLD1
ENSG00000062650.19	3577.75	-0.436459	0.115222	-3.78799	0.000151868	0.00182444	protein_coding	WAPL
ENSG00000101400.6	368.039	-1.07657	0.28421	-3.78793	0.000151908	0.00182444	protein_coding	SNTA1
ENSG00000221944.8	155.779	-0.718288	0.189694	-3.78656	0.000152746	0.00183348	protein_coding	TIGD1
ENSG00000197122.11	72.9034	1.82776	0.482773	3.78597	0.000153112	0.00183682	protein_coding	SRC
ENSG00000164654.16	1938.33	-0.45814	0.121147	-3.7817	0.000155761	0.00186755	protein_coding	MIOS
ENSG00000138668.19	2502.67	-0.476532	0.126066	-3.78001	0.000156822	0.00187921	protein_coding	HNRNPD
ENSG00000185261.14	22.9628	1.79681	0.475366	3.77985	0.00015692	0.00187932	protein_coding	KIAA0825
ENSG00000140386.13	356.501	0.829778	0.219548	3.77949	0.000157152	0.00188104	protein_coding	SCAPER
ENSG00000137504.13	1920.93	-0.521856	0.138116	-3.7784	0.00015784	0.00188716	protein_coding	CREBZF
ENSG00000186919.13	14.5902	2.56271	0.678241	3.77847	0.000157795	0.00188716	protein_coding	ZACN
ENSG00000120694.20	9284.2	-0.533963	0.141334	-3.77803	0.000158075	0.0018889	protein_coding	HSPH1
ENSG00000152556.17	2129.39	-0.733599	0.194198	-3.77758	0.000158357	0.0018912	protein_coding	PFKM
ENSG00000273102.1	32.3893	1.38634	0.367051	3.77696	0.000158755	0.00189489	lncRNA	AP000569.1
ENSG00000173230.15	3229.66	0.640262	0.169537	3.77653	0.000159026	0.00189706	protein_coding	GOLGB1
ENSG00000004961.15	570.042	-0.517557	0.137063	-3.77605	0.000159334	0.00189951	protein_coding	HCCS
ENSG00000100664.11	12940.9	-0.492471	0.130424	-3.77593	0.00015941	0.00189951	protein_coding	EIF5
ENSG00000126226.22	1481.38	-0.410679	0.108783	-3.77521	0.00015987	0.00190392	protein_coding	PCID2
ENSG00000138134.12	783.059	-0.568986	0.150726	-3.77496	0.000160035	0.00190482	protein_coding	STAMBPL1
ENSG00000128059.8	2350.63	-0.453995	0.120291	-3.77414	0.000160561	0.00191001	protein_coding	PPAT
ENSG00000204624.8	8.36421	2.1368	0.566225	3.77376	0.000160805	0.00191185	protein_coding	DISP3
ENSG00000162896.6	4.67219	5.1951	1.37693	3.77297	0.000161319	0.00191688	protein_coding	PIGR
ENSG00000129355.7	178.759	-0.663066	0.175879	-3.77001	0.000163243	0.00193782	protein_coding	CDKN2D
ENSG00000144848.11	3106.52	-0.443303	0.117588	-3.76998	0.000163263	0.00193782	protein_coding	ATG3
ENSG00000182749.5	25.9541	2.38491	0.632663	3.76963	0.00016349	0.00193942	protein_coding	PAQR7
ENSG00000101126.18	2091.36	-0.531946	0.14114	-3.76893	0.000163947	0.00194376	protein_coding	ADNP
ENSG00000200475.1	63.8087	1.51332	0.401573	3.76847	0.000164251	0.0019452	misc_RNA	RN7SKP162
ENSG00000204947.9	58.7	1.23867	0.328694	3.76848	0.000164247	0.0019452	protein_coding	ZNF425
ENSG00000135373.12	68.182	1.02824	0.273005	3.76639	0.000165628	0.0019604	protein_coding	EHF
ENSG00000242265.5	354.379	-1.06134	0.281957	-3.76419	0.000167092	0.00197664	protein_coding	PEG10
ENSG00000008853.17	1304.46	-0.841026	0.22344	-3.76399	0.000167222	0.00197683	protein_coding	RHOBTB2
ENSG00000086619.14	258.464	0.894868	0.237754	3.76384	0.000167326	0.00197683	protein_coding	ERO1B
ENSG00000177103.15	5.84265	4.33357	1.1514	3.76375	0.000167388	0.00197683	protein_coding	DSCAML1
ENSG00000081052.13	244.066	0.735678	0.195512	3.76283	0.000168001	0.00198214	protein_coding	COL4A4
ENSG00000177565.18	5015.12	-0.688599	0.183002	-3.7628	0.000168024	0.00198214	protein_coding	TBL1XR1
ENSG00000083799.17	3031.54	0.526798	0.140062	3.76118	0.000169115	0.0019933	protein_coding	CYLD
ENSG00000158482.10	85.3267	0.922642	0.245311	3.76112	0.000169157	0.0019933	unprocessed_pseudogene	SNX29P1
ENSG00000148110.16	3061.74	-0.387195	0.103034	-3.75794	0.000171319	0.00201765	protein_coding	MFSD14B
ENSG00000077312.9	1650.47	-0.725688	0.193176	-3.75661	0.000172228	0.00202723	protein_coding	SNRPA
ENSG00000085832.17	4796.38	-0.5	0.133114	-3.75619	0.000172519	0.00202884	protein_coding	EPS15
ENSG00000162929.14	290.437	0.513274	0.13665	3.75614	0.000172555	0.00202884	protein_coding	KIAA1841
ENSG00000119508.18	18.3879	1.76443	0.469976	3.75431	0.00017382	0.00204257	protein_coding	NR4A3
ENSG00000186481.16	4.97135	4.56709	1.21677	3.75346	0.000174409	0.00204837	transcribed_unprocessed_pseudogene	ANKRD20A5P
ENSG00000025423.11	171.783	-0.603281	0.160778	-3.75226	0.000175249	0.00205709	protein_coding	HSD17B6
ENSG00000273139.1	7.037	2.70232	0.72027	3.75182	0.000175557	0.00205957	lncRNA	AC007663.3
ENSG00000115364.14	1766.88	-0.366134	0.0975938	-3.75162	0.000175697	0.00206008	protein_coding	MRPL19
ENSG00000136492.9	1628.6	0.495772	0.132168	3.75107	0.000176083	0.00206346	protein_coding	BRIP1
ENSG00000151465.14	2995.71	-0.40698	0.108513	-3.7505	0.000176481	0.00206699	protein_coding	CDC123
ENSG00000102445.18	668.479	-1.51713	0.404653	-3.74922	0.000177388	0.00207532	protein_coding	RUBCNL
ENSG00000273828.2	5.94413	3.41254	0.91017	3.74935	0.000177296	0.00207532	lncRNA	AL133227.1
ENSG00000156030.13	1008.41	-0.64055	0.170857	-3.74903	0.000177519	0.00207571	protein_coding	MIDEAS
ENSG00000104824.17	3665.85	-0.675395	0.180194	-3.74815	0.000178147	0.00208191	protein_coding	HNRNPL
ENSG00000064703.12	1362.28	-0.342624	0.0914625	-3.74606	0.000179635	0.00209814	protein_coding	DDX20
ENSG00000137494.14	176.041	0.599308	0.160031	3.74495	0.000180432	0.00210629	protein_coding	ANKRD42
ENSG00000235568.7	16.6813	2.31565	0.618846	3.74188	0.000182649	0.002131	protein_coding	NFAM1
ENSG00000286186.1	63.1664	0.957336	0.255911	3.7409	0.000183364	0.00213817	lncRNA	AC018445.5
ENSG00000234912.12	129.198	-0.683623	0.18279	-3.73994	0.000184062	0.00214513	lncRNA	SNHG20
ENSG00000092964.18	1684.09	-0.588413	0.15736	-3.73928	0.00018455	0.00214965	protein_coding	DPYSL2
ENSG00000135093.13	327.348	-0.560337	0.149886	-3.73843	0.000185174	0.00215573	protein_coding	USP30
ENSG00000017797.13	2005.64	-0.578859	0.154858	-3.73799	0.000185496	0.00215784	protein_coding	RALBP1
ENSG00000054118.15	4990.9	-0.47727	0.127684	-3.73791	0.000185559	0.00215784	protein_coding	THRAP3
ENSG00000275481.1	14.8328	2.48204	0.664141	3.73722	0.000186064	0.00216254	lncRNA	AC025031.4
ENSG00000267009.6	9.10069	2.43278	0.650987	3.73707	0.00018618	0.0021627	lncRNA	AC007780.1
ENSG00000147724.12	7.04175	4.32327	1.15707	3.73641	0.000186664	0.00216714	protein_coding	FAM135B
ENSG00000143126.8	74.9802	1.09662	0.29353	3.73596	0.000187003	0.00216989	protein_coding	CELSR2
ENSG00000254469.7	156.477	0.668136	0.178941	3.73383	0.00018859	0.00218711	protein_coding	AP002495.1
ENSG00000271614.1	142.993	0.856446	0.229407	3.7333	0.000188989	0.00219054	lncRNA	ATP2B1-AS1
ENSG00000272606.1	115.989	0.821127	0.219962	3.73304	0.000189184	0.0021916	lncRNA	AC015982.2
ENSG00000197329.12	1768.99	-0.504482	0.13516	-3.73246	0.000189615	0.0021954	protein_coding	PELI1
ENSG00000227218.7	6.45791	2.48521	0.665959	3.73177	0.000190138	0.00220025	lncRNA	AL157935.2
ENSG00000010030.14	17.7667	2.04024	0.54685	3.7309	0.000190795	0.00220666	protein_coding	ETV7
ENSG00000118515.11	4338.37	0.412241	0.110548	3.72906	0.000192194	0.00222163	protein_coding	SGK1
ENSG00000140455.17	832.007	-0.439971	0.117998	-3.72863	0.000192523	0.00222422	protein_coding	USP3
ENSG00000151092.17	1880.69	-0.515454	0.138256	-3.72827	0.000192798	0.00222619	protein_coding	NGLY1
ENSG00000163803.13	17.4885	1.97661	0.530505	3.7259	0.000194621	0.00224295	protein_coding	PLB1
ENSG00000231292.6	7.39422	2.93154	0.786814	3.72583	0.000194672	0.00224295	IG_V_gene	IGKV1OR2-108
ENSG00000249713.1	4.85319	3.51225	0.942661	3.72588	0.000194632	0.00224295	lncRNA	AC026725.1
ENSG00000279098.1	9.57257	3.00064	0.805288	3.72617	0.000194408	0.00224295	TEC	AC097460.2
ENSG00000112210.12	287.543	0.589267	0.158166	3.72563	0.000194831	0.00224357	protein_coding	RAB23
ENSG00000134186.12	1226.39	-0.569192	0.152818	-3.72464	0.000195595	0.00225114	protein_coding	PRPF38B
ENSG00000211649.3	117.627	-0.892162	0.239547	-3.72437	0.000195802	0.0022523	IG_V_gene	IGLV7-46
ENSG00000258441.1	197.901	-0.893869	0.240083	-3.72316	0.000196742	0.0022619	lncRNA	LINC00641
ENSG00000122870.12	20.7292	-1.98346	0.53301	-3.72125	0.000198243	0.00227792	protein_coding	BICC1
ENSG00000273481.1	5.61262	3.62887	0.975221	3.72107	0.000198378	0.00227824	lncRNA	AL391069.3
ENSG00000244112.3	104.297	1.10724	0.297642	3.72004	0.000199189	0.00228632	misc_RNA	RN7SL508P
ENSG00000234171.3	250.676	-0.544532	0.146437	-3.71855	0.000200369	0.00229862	lncRNA	RNASEH1-AS1
ENSG00000136933.17	720.459	-0.550144	0.147978	-3.71775	0.000201006	0.00230387	protein_coding	RABEPK
ENSG00000221763.1	2.48234	5.43249	1.46125	3.7177	0.000201044	0.00230387	miRNA	MIR1289-1
ENSG00000157514.16	783.6	0.568813	0.153014	3.7174	0.000201282	0.00230536	protein_coding	TSC22D3
ENSG00000160199.15	384.602	-0.489339	0.131662	-3.71663	0.000201896	0.00231114	protein_coding	PKNOX1
ENSG00000151690.15	439.362	0.516487	0.13902	3.7152	0.000203047	0.00232182	protein_coding	MFSD6
ENSG00000261553.5	20.098	2.08574	0.561391	3.71532	0.000202949	0.00232182	lncRNA	AL137782.1
ENSG00000110848.8	1670.8	-0.689424	0.185582	-3.71492	0.000203265	0.00232305	protein_coding	CD69
ENSG00000120690.16	2256.55	-0.55646	0.149797	-3.71475	0.000203404	0.0023234	protein_coding	ELF1
ENSG00000163872.16	2613.79	-0.501696	0.135128	-3.71273	0.000205034	0.00234076	protein_coding	YEATS2
ENSG00000112149.10	815.922	0.919395	0.247653	3.71244	0.000205272	0.00234221	protein_coding	CD83
ENSG00000107815.10	648.338	-1.00731	0.271415	-3.71133	0.00020617	0.0023512	protein_coding	TWNK
ENSG00000266173.7	180.861	0.915915	0.246805	3.7111	0.000206364	0.00235215	protein_coding	STRADA
ENSG00000105329.10	369.186	0.984021	0.265177	3.71081	0.000206597	0.00235354	protein_coding	TGFB1
ENSG00000151247.12	2257.38	-0.617611	0.166504	-3.70929	0.000207841	0.00236644	protein_coding	EIF4E
ENSG00000005812.11	1447.26	-0.376913	0.101622	-3.70896	0.00020811	0.00236647	protein_coding	FBXL3
ENSG00000088451.11	969.852	0.597353	0.16106	3.70888	0.000208177	0.00236647	protein_coding	TGDS
ENSG00000111142.14	12896.7	-0.595502	0.160556	-3.70901	0.000208075	0.00236647	protein_coding	METAP2
ENSG00000118898.16	17.7086	2.85936	0.771651	3.70551	0.000210966	0.00239561	protein_coding	PPL
ENSG00000152785.7	40.3661	-1.80155	0.486168	-3.70561	0.000210885	0.00239561	protein_coding	BMP3
ENSG00000025772.8	987.978	-0.641883	0.173233	-3.70532	0.000211123	0.00239611	protein_coding	TOMM34
ENSG00000245750.10	12.801	2.04237	0.551244	3.70502	0.000211376	0.0023977	lncRNA	DRAIC
ENSG00000144645.14	751.867	-0.638665	0.172389	-3.70479	0.00021157	0.00239862	protein_coding	OSBPL10
ENSG00000092140.16	2108.89	-0.695293	0.187719	-3.70391	0.000212304	0.00240566	protein_coding	G2E3
ENSG00000137673.9	22.397	2.41308	0.6517	3.70274	0.000213283	0.00241546	protein_coding	MMP7
ENSG00000272145.1	132.699	0.686478	0.185546	3.69978	0.000215789	0.00244254	lncRNA	NFYC-AS1
ENSG00000122877.16	12.8966	2.33012	0.629997	3.69862	0.000216776	0.00245111	protein_coding	EGR2
ENSG00000196872.12	6.07698	2.57528	0.696264	3.69872	0.000216693	0.00245111	protein_coding	KIAA1211L
ENSG00000255002.2	12.8278	1.57854	0.426809	3.69847	0.000216906	0.00245127	lncRNA	LINC02324
ENSG00000129667.12	178.54	1.0044	0.271599	3.69812	0.000217206	0.00245336	protein_coding	RHBDF2
ENSG00000224738.1	45.9722	0.9803	0.265235	3.69597	0.000219046	0.00247282	lncRNA	AC099850.2
ENSG00000162753.13	4.8158	5.43496	1.4706	3.69576	0.000219233	0.00247362	protein_coding	SLC9C2
ENSG00000086189.10	1186.23	-0.604695	0.163627	-3.69558	0.000219388	0.00247405	protein_coding	DIMT1
ENSG00000184992.13	3946.29	-0.62534	0.169307	-3.69353	0.000221158	0.00249202	protein_coding	BRI3BP
ENSG00000260196.1	249.406	-0.601959	0.162979	-3.69347	0.000221215	0.00249202	lncRNA	AC124798.1
ENSG00000099785.10	184.865	0.781888	0.211744	3.6926	0.000221969	0.00249918	protein_coding	MARCHF2
ENSG00000272426.1	11.5359	1.97564	0.535078	3.69224	0.00022229	0.00250147	lncRNA	BX284668.6
ENSG00000111537.5	3.37177	5.3655	1.45338	3.69175	0.000222718	0.00250496	protein_coding	IFNG
ENSG00000066629.18	170.326	-0.839687	0.22755	-3.69011	0.000224154	0.00251977	protein_coding	EML1
ENSG00000166483.11	3357.28	-0.505368	0.136976	-3.68946	0.000224732	0.00252494	protein_coding	WEE1
ENSG00000260360.1	25.3578	1.48979	0.403919	3.68833	0.000225727	0.00253478	lncRNA	AL353708.1
ENSG00000143314.12	1390.54	-0.570656	0.15474	-3.68783	0.000226175	0.00253846	protein_coding	MRPL24
ENSG00000179750.16	168.494	0.940753	0.255225	3.68597	0.000227832	0.00255571	protein_coding	APOBEC3B
ENSG00000164188.8	9.08945	2.63293	0.71442	3.68541	0.000228337	0.00256002	protein_coding	RANBP3L
ENSG00000169499.15	1084.7	-0.642672	0.174407	-3.6849	0.00022879	0.00256145	protein_coding	PLEKHA2
ENSG00000252906.1	29.8716	1.37416	0.372899	3.68506	0.000228646	0.00256145	scaRNA	SCARNA3
ENSG00000262179.3	4.43385	5.1102	1.38681	3.68486	0.000228826	0.00256145	protein_coding	MYMX
ENSG00000153395.10	440.707	-0.888535	0.241224	-3.68345	0.0002301	0.00257435	protein_coding	LPCAT1
ENSG00000091127.14	789.257	-0.732596	0.199025	-3.68092	0.000232392	0.00259864	protein_coding	PUS7
ENSG00000207340.1	152.39	1.09129	0.296624	3.67905	0.000234108	0.00261644	snRNA	RNVU1-1
ENSG00000166532.16	1811.43	-0.684827	0.186182	-3.67827	0.000234818	0.002623	protein_coding	RIMKLB
ENSG00000121552.4	16.3209	4.20348	1.14412	3.67397	0.000238807	0.00266616	protein_coding	CSTA
ENSG00000106344.8	1277.33	-0.499811	0.136062	-3.6734	0.000239347	0.00267078	protein_coding	RBM28
ENSG00000116815.16	133.501	0.922255	0.251142	3.67225	0.000240428	0.00268144	protein_coding	CD58
ENSG00000133020.4	13.4101	2.87342	0.782625	3.67152	0.000241112	0.00268765	protein_coding	MYH8
ENSG00000254718.6	35.8903	1.01132	0.275591	3.66965	0.000242881	0.00270595	lncRNA	AL157756.1
ENSG00000151006.7	55.0537	-0.927035	0.252649	-3.66926	0.000243253	0.00270868	protein_coding	PRSS53
ENSG00000245768.7	315.919	-0.732978	0.199772	-3.66906	0.00024344	0.00270934	lncRNA	AC106793.1
ENSG00000252186.1	12.8345	1.75586	0.478975	3.66586	0.000246505	0.00274201	snRNA	RNU6-781P
ENSG00000198346.11	357.808	0.628519	0.171514	3.66453	0.000247792	0.00275488	protein_coding	ZNF813
ENSG00000082898.17	13106.2	-0.43693	0.119393	-3.65959	0.000252623	0.00280713	protein_coding	XPO1
ENSG00000168916.15	725.694	-0.598891	0.163684	-3.65883	0.000253368	0.00281394	protein_coding	ZNF608
ENSG00000101255.11	1561.93	-0.761201	0.208065	-3.65848	0.000253712	0.00281628	protein_coding	TRIB3
ENSG00000148429.14	1662.02	-0.516543	0.141248	-3.657	0.00025518	0.0028311	protein_coding	USP6NL
ENSG00000280177.1	4.30816	4.8326	1.32159	3.65665	0.000255537	0.00283358	TEC	AC004408.2
ENSG00000273335.1	32.8716	1.23591	0.338024	3.65628	0.000255901	0.00283613	lncRNA	AP005432.2
ENSG00000100503.24	4238.88	0.410219	0.112234	3.65502	0.00025716	0.00284861	protein_coding	NIN
ENSG00000261429.2	4.97357	4.99518	1.36677	3.65473	0.000257452	0.00285036	processed_pseudogene	DPPA2P4
ENSG00000279348.1	105.07	-0.740163	0.202615	-3.65306	0.000259135	0.00286749	TEC	AC012513.3
ENSG00000232810.4	291.258	0.784303	0.214805	3.65123	0.000260987	0.00288648	protein_coding	TNF
ENSG00000152520.14	1001.23	-0.472251	0.129392	-3.64976	0.000262484	0.00290153	protein_coding	PAN3
ENSG00000120029.13	504.039	0.476536	0.130575	3.64951	0.000262743	0.00290288	protein_coding	ARMH3
ENSG00000095932.7	35.1931	-1.52205	0.41715	-3.64869	0.000263583	0.00290762	protein_coding	SMIM24
ENSG00000170852.11	1238.75	-0.354457	0.0971424	-3.64883	0.000263433	0.00290762	protein_coding	KBTBD2
ENSG00000235437.8	106.707	0.743658	0.203812	3.64874	0.000263526	0.00290762	lncRNA	LINC01278
ENSG00000120159.13	1326.42	-0.490502	0.134457	-3.64803	0.00026426	0.00291207	protein_coding	CAAP1
ENSG00000249572.1	10.4466	1.95662	0.536347	3.64805	0.00026424	0.00291207	lncRNA	AC034231.1
ENSG00000115806.13	1131.59	-0.607111	0.166489	-3.64656	0.000265779	0.00292729	protein_coding	GORASP2
ENSG00000147324.11	2073.64	-0.492188	0.134997	-3.64592	0.000266434	0.00293145	protein_coding	MFHAS1
ENSG00000222489.1	792.46	0.937102	0.257037	3.64578	0.000266578	0.00293145	snoRNA	SNORA79B
ENSG00000257023.1	5.89383	2.59942	0.712945	3.64603	0.000266321	0.00293145	lncRNA	AC087241.2
ENSG00000257924.1	29.1177	1.68372	0.461842	3.64566	0.000266708	0.00293145	lncRNA	LINC02416
ENSG00000232080.5	25.1734	1.83658	0.503848	3.64511	0.000267276	0.00293616	lncRNA	AL662789.1
ENSG00000255423.1	92.4273	-0.731224	0.200614	-3.64492	0.000267471	0.00293679	protein_coding	EBLN2
ENSG00000136504.12	768.752	-0.602462	0.165329	-3.64402	0.000268417	0.00294565	protein_coding	KAT7
ENSG00000160181.9	4.42856	4.91921	1.351	3.64116	0.000271409	0.00297695	protein_coding	TFF2
ENSG00000283270.1	3.88214	-5.06688	1.39251	-3.63866	0.000274057	0.00300444	transcribed_unprocessed_pseudogene	AC244205.2
ENSG00000064300.9	9.4234	2.73934	0.75317	3.63708	0.000275745	0.00301871	protein_coding	NGFR
ENSG00000129657.16	1376.24	-0.817243	0.2247	-3.63704	0.000275785	0.00301871	protein_coding	SEC14L1
ENSG00000258616.5	9.60782	4.2234	1.16118	3.63718	0.000275642	0.00301871	lncRNA	LINC02303
ENSG00000184058.14	2.91204	5.02009	1.38064	3.63607	0.000276832	0.00302862	protein_coding	TBX1
ENSG00000160766.14	83.6306	0.768849	0.21147	3.63574	0.000277179	0.00302929	transcribed_unprocessed_pseudogene	GBAP1
ENSG00000250012.2	36.7165	1.12096	0.308316	3.63575	0.000277176	0.00302929	lncRNA	AC079848.1
ENSG00000223891.6	80.5385	0.883019	0.242971	3.63426	0.000278783	0.00304525	lncRNA	OSER1-DT
ENSG00000132603.15	1511.79	-0.381093	0.104866	-3.63408	0.000278973	0.00304577	protein_coding	NIP7
ENSG00000083896.12	1810.43	-0.499372	0.137426	-3.63374	0.000279341	0.00304822	protein_coding	YTHDC1
ENSG00000160691.19	487.957	-0.634863	0.174783	-3.63229	0.000280912	0.00306379	protein_coding	SHC1
ENSG00000184445.12	5986.58	0.648072	0.178502	3.63063	0.000282734	0.00308207	protein_coding	KNTC1
ENSG00000132768.14	759.088	-0.91103	0.250939	-3.63048	0.000282898	0.00308228	protein_coding	DPH2
ENSG00000100485.12	851.468	0.546853	0.150673	3.62941	0.000284071	0.0030919	protein_coding	SOS2
ENSG00000132470.14	15.7118	1.60262	0.441555	3.62949	0.000283981	0.0030919	protein_coding	ITGB4
ENSG00000067113.17	100.183	0.874134	0.240927	3.6282	0.0002854	0.00310317	protein_coding	PLPP1
ENSG00000226833.6	62.8767	0.921604	0.254004	3.6283	0.000285293	0.00310317	lncRNA	AC092164.1
ENSG00000138413.13	1816.93	-0.51534	0.142067	-3.62745	0.000286238	0.00311069	protein_coding	IDH1
ENSG00000188542.10	191.392	0.617155	0.170193	3.62621	0.000287612	0.00312403	protein_coding	DUSP28
ENSG00000205277.9	4.32686	4.98222	1.37421	3.62553	0.000288373	0.0031291	protein_coding	MUC12
ENSG00000229809.8	149.413	0.59208	0.163304	3.62563	0.000288252	0.0031291	protein_coding	ZNF688
ENSG00000269938.1	10.4698	2.53439	0.699264	3.62436	0.000289674	0.00314041	lncRNA	AC068790.2
ENSG00000279865.1	127.675	1.22534	0.338088	3.62433	0.000289711	0.00314041	TEC	AC006511.4
ENSG00000099365.11	10.6703	1.87743	0.518081	3.62381	0.000290295	0.00314514	protein_coding	STX1B
ENSG00000239335.4	17.962	1.83566	0.506754	3.6224	0.000291887	0.00316078	lncRNA	LLPH-DT
ENSG00000136111.14	1026.03	-0.829064	0.228918	-3.62166	0.000292718	0.00316656	protein_coding	TBC1D4
ENSG00000160293.17	6.87983	3.54992	0.980191	3.62166	0.000292719	0.00316656	protein_coding	VAV2
ENSG00000108370.17	521.134	-0.541155	0.149472	-3.62044	0.0002941	0.00317987	protein_coding	RGS9
ENSG00000269053.1	6.77557	2.37362	0.655729	3.61982	0.00029481	0.00318593	lncRNA	AC010319.3
ENSG00000059573.9	2950.82	-0.676046	0.186781	-3.61947	0.000295211	0.00318864	protein_coding	ALDH18A1
ENSG00000147044.21	411.526	0.461799	0.127605	3.61896	0.000295787	0.00319324	protein_coding	CASK
ENSG00000142733.17	124.465	0.845491	0.233778	3.61663	0.000298459	0.00321971	protein_coding	MAP3K6
ENSG00000198743.7	5363.09	0.650917	0.179982	3.61656	0.000298542	0.00321971	protein_coding	SLC5A3
ENSG00000136367.14	18.2848	1.28848	0.356412	3.61515	0.000300175	0.00323568	protein_coding	ZFHX2
ENSG00000104524.14	352.238	-0.916236	0.253517	-3.6141	0.000301392	0.00324474	protein_coding	PYCR3
ENSG00000205302.7	4623.22	0.697782	0.193076	3.61402	0.000301481	0.00324474	protein_coding	SNX2
ENSG00000244462.8	2872.9	-0.454029	0.125634	-3.6139	0.000301627	0.00324474	protein_coding	RBM12
ENSG00000250286.2	10.5027	2.65783	0.735433	3.61396	0.000301557	0.00324474	lncRNA	AC021491.2
ENSG00000200087.1	48153.7	0.866337	0.239761	3.61333	0.000302289	0.00325022	snoRNA	SNORA73B
ENSG00000240877.3	40.9623	1.11758	0.309413	3.61194	0.00030391	0.003266	misc_RNA	RN7SL521P
ENSG00000197768.10	6.71674	3.24506	0.89865	3.61104	0.000304977	0.0032758	protein_coding	STPG3
ENSG00000230623.6	77.7413	1.47275	0.407901	3.61055	0.000305543	0.00328023	lncRNA	AC104461.1
ENSG00000139173.10	220.629	0.780879	0.21631	3.61001	0.000306189	0.00328551	protein_coding	TMEM117
ENSG00000170464.10	194.703	0.552709	0.153123	3.60957	0.000306711	0.00328944	protein_coding	DNAJC18
ENSG00000199562.1	1.93123	5.59991	1.55152	3.60932	0.000307001	0.00329089	snRNA	RNU6-37P
ENSG00000261620.1	44.3303	-1.01256	0.280751	-3.6066	0.000310238	0.00332391	processed_pseudogene	HMGN2P41
ENSG00000241217.3	17.2871	-1.70856	0.473835	-3.60581	0.000311182	0.00333234	misc_RNA	RN7SL809P
ENSG00000111875.8	1110.6	-0.493448	0.136854	-3.60564	0.000311382	0.00333281	protein_coding	ASF1A
ENSG00000069998.12	1462.49	-0.664094	0.184192	-3.60544	0.00031162	0.00333368	protein_coding	HDHD5
ENSG00000116514.16	2163.66	0.752346	0.208788	3.60339	0.000314089	0.00335671	protein_coding	RNF19B
ENSG00000135392.16	667.67	-0.651985	0.180931	-3.60349	0.000313968	0.00335671	protein_coding	DNAJC14
ENSG00000164061.5	16.1635	1.51153	0.419548	3.60277	0.000314848	0.00336312	protein_coding	BSN
ENSG00000196391.11	42.8451	1.06385	0.295345	3.60205	0.000315712	0.00337066	protein_coding	ZNF774
ENSG00000182866.17	985.515	-0.760982	0.21129	-3.6016	0.000316259	0.00337481	protein_coding	LCK
[truncated: 1,899 more rows]

## Sheet: DEGs Empty DMSO - Empty ACT D
Data S1: RNA-seq Differential Expression Analysis.
Differential Expressed Genes between Empty DMSO vs Empty ACT D.
baseMean - the average of the normalized count values, dividing by size factors, over all samples
log2FoldChange- the effect size estimate. Sign + or sign - indicates whether a gene is upregulated or downregulated, respectively in ACTD compared to DMSO. This value is reported on a logarithmic scaleto base 2.
lfcSE - the standard error estimate for the log2 fol change estimate
stat - the value of the test statistic for the gene
pvalue - p-value of the test for the gene
padj - adjusted p-value for multiple testing for the gene
Ensembl Id	baseMean	log2FoldChange	lfcSE	stat	pvalue	padj	Gene Type	Gene Name
ENSG00000080546.13	1999.84	2.96874	0.131429	22.5882	5.66106e-113	1.06151e-108	protein_coding	SESN1
ENSG00000135679.25	27490.9	2.9732	0.132806	22.3876	5.19785e-111	4.87324e-107	protein_coding	MDM2
ENSG00000136003.15	3469.84	1.95814	0.112509	17.4044	7.64289e-68	4.77706e-64	protein_coding	ISCU
ENSG00000124762.14	5381.72	4.01666	0.239743	16.754	5.29191e-63	2.48072e-59	protein_coding	CDKN1A
ENSG00000171469.11	961.45	1.95464	0.118786	16.4551	7.70358e-61	2.889e-57	protein_coding	ZNF561
ENSG00000170855.4	3445.15	1.8844	0.114647	16.4366	1.04702e-60	3.27211e-57	protein_coding	TRIAP1
ENSG00000064115.11	6379.25	1.84454	0.112806	16.3514	4.24829e-60	1.13799e-56	protein_coding	TM7SF3
ENSG00000136048.14	504.335	2.55415	0.162688	15.6997	1.51957e-55	3.56168e-52	protein_coding	DRAM1
ENSG00000145012.13	4266.36	-2.33962	0.150305	-15.5659	1.24183e-54	2.40311e-51	protein_coding	LPP
ENSG00000196072.12	2756.23	2.00893	0.129077	15.5638	1.28159e-54	2.40311e-51	protein_coding	BLOC1S2
ENSG00000134574.12	2828.41	1.63469	0.106948	15.2849	9.63582e-53	1.64256e-49	protein_coding	DDB2
ENSG00000161509.14	153.427	4.30854	0.285851	15.0727	2.45046e-51	3.41069e-48	protein_coding	GRIN2C
ENSG00000161513.12	4111.66	3.48559	0.231291	15.0701	2.54651e-51	3.41069e-48	protein_coding	FDXR
ENSG00000197852.12	872.93	3.01656	0.200038	15.08	2.19398e-51	3.41069e-48	protein_coding	INKA2
ENSG00000260912.1	260.565	4.3599	0.289774	15.0458	3.67649e-51	4.59586e-48	lncRNA	AL158206.1
ENSG00000177076.6	368.353	4.0432	0.270136	14.9673	1.20097e-50	1.40746e-47	protein_coding	ACER2
ENSG00000115129.14	1042.64	3.70377	0.249007	14.8741	4.85164e-50	5.35136e-47	protein_coding	TP53I3
ENSG00000133195.11	761.83	-1.70979	0.115332	-14.8249	1.01147e-49	1.05367e-46	protein_coding	SLC39A11
ENSG00000186529.16	401.114	6.34679	0.442087	14.3564	9.71112e-47	9.58385e-44	protein_coding	CYP4F3
ENSG00000170836.12	2168.49	1.80612	0.130812	13.807	2.31308e-43	2.16863e-40	protein_coding	PPM1D
ENSG00000139625.13	415.844	2.24433	0.163877	13.6953	1.08373e-42	9.67669e-40	protein_coding	MAP3K12
ENSG00000261804.2	261.072	7.5094	0.548758	13.6844	1.25921e-42	1.07325e-39	lncRNA	AC007342.4
ENSG00000197191.6	205.496	4.22903	0.309622	13.6587	1.7919e-42	1.46087e-39	protein_coding	CYSRT1
ENSG00000164938.14	6880.73	2.15688	0.160718	13.4203	4.59793e-41	3.59232e-38	protein_coding	TP53INP1
ENSG00000162643.13	525.851	4.26004	0.319455	13.3353	1.44212e-40	1.08165e-37	protein_coding	WDR63
ENSG00000220785.7	395.199	3.08045	0.232045	13.2752	3.22249e-40	2.32404e-37	transcribed_unprocessed_pseudogene	MTMR9LP
ENSG00000183508.5	426.465	3.31626	0.253302	13.0921	3.65251e-39	2.5366e-36	protein_coding	TENT5C
ENSG00000135423.13	180.317	5.61901	0.432736	12.9849	1.49099e-38	9.98482e-36	protein_coding	GLS2
ENSG00000167196.14	3066.64	1.40811	0.112641	12.501	7.37609e-36	4.76928e-33	protein_coding	FBXO22
ENSG00000170734.12	3328.74	1.5606	0.125542	12.4309	1.77634e-35	1.11027e-32	protein_coding	POLH
ENSG00000161642.17	139.757	4.02283	0.325547	12.3571	4.45899e-35	2.61283e-32	protein_coding	ZNF385A
ENSG00000228526.7	104.352	5.23737	0.423832	12.3572	4.45479e-35	2.61283e-32	lncRNA	MIR34AHG
ENSG00000163618.18	1577.95	-1.69335	0.137442	-12.3204	7.03232e-35	3.99585e-32	protein_coding	CADPS
ENSG00000101846.8	1421.18	-1.61254	0.131362	-12.2755	1.2262e-34	6.76247e-32	protein_coding	STS
ENSG00000105327.18	1242.56	2.74791	0.227103	12.0998	1.05831e-33	5.6698e-31	protein_coding	BBC3
ENSG00000131558.15	1078.46	-1.27366	0.106886	-11.9161	9.76266e-33	5.08499e-30	protein_coding	EXOC4
ENSG00000171817.17	117.232	2.50432	0.210288	11.909	1.06246e-32	5.3844e-30	protein_coding	ZNF540
ENSG00000163584.18	8299.31	-2.21744	0.187095	-11.852	2.10157e-32	1.03702e-29	protein_coding	RPL22L1
ENSG00000140545.15	230.307	3.27424	0.276393	11.8463	2.24929e-32	1.08145e-29	protein_coding	MFGE8
ENSG00000182568.17	819.858	1.80356	0.153912	11.7182	1.02851e-31	4.82142e-29	protein_coding	SATB1
ENSG00000087088.20	1926.14	1.66824	0.142454	11.7107	1.12296e-31	5.13578e-29	protein_coding	BAX
ENSG00000146192.15	354.466	1.73119	0.149798	11.5568	6.81724e-31	3.04357e-28	protein_coding	FGD2
ENSG00000152127.9	1841.17	-1.38473	0.12052	-11.4896	1.48739e-30	6.48608e-28	protein_coding	MGAT5
ENSG00000196152.10	573.118	1.99695	0.174143	11.4673	1.92631e-30	8.20915e-28	protein_coding	ZNF79
ENSG00000135926.15	432.89	2.76651	0.24201	11.4314	2.91402e-30	1.21424e-27	protein_coding	TMBIM1
ENSG00000136531.17	224.121	3.92562	0.346224	11.3384	8.4697e-30	3.45251e-27	protein_coding	SCN2A
ENSG00000155366.17	385.517	3.12144	0.277868	11.2335	2.7913e-29	1.11361e-26	protein_coding	RHOC
ENSG00000100916.14	478.32	1.43241	0.127607	11.2252	3.0685e-29	1.1987e-26	protein_coding	BRMS1L
ENSG00000188157.15	253.12	3.53265	0.31482	11.2212	3.21024e-29	1.22847e-26	protein_coding	AGRN
ENSG00000005469.12	414.298	1.88071	0.167748	11.2115	3.57916e-29	1.34226e-26	protein_coding	CROT
ENSG00000173530.6	364.53	1.7811	0.160247	11.1147	1.06443e-28	3.91355e-26	protein_coding	TNFRSF10D
ENSG00000132563.16	382.521	2.54839	0.229767	11.0912	1.38418e-28	4.99129e-26	protein_coding	REEP2
ENSG00000261158.1	86.615	4.85818	0.439943	11.0427	2.37672e-28	8.40866e-26	lncRNA	AC109597.2
ENSG00000095637.22	111.478	3.09712	0.281226	11.0129	3.31074e-28	1.14962e-25	protein_coding	SORBS1
ENSG00000130513.6	488.183	6.20856	0.565235	10.984	4.5603e-28	1.55473e-25	protein_coding	GDF15
ENSG00000262714.1	128.414	7.09279	0.649787	10.9156	9.71282e-28	3.25224e-25	lncRNA	AC007342.5
ENSG00000166130.15	1858.8	1.36442	0.125178	10.8998	1.1551e-27	3.79988e-25	protein_coding	IKBIP
ENSG00000143476.18	1900.44	-1.49322	0.13761	-10.8511	1.97082e-27	6.37153e-25	protein_coding	DTL
ENSG00000116717.13	1283.06	2.08005	0.191829	10.8432	2.14722e-27	6.82415e-25	protein_coding	GADD45A
ENSG00000132274.16	8534.63	2.65465	0.245005	10.8351	2.34762e-27	7.33669e-25	protein_coding	TRIM22
ENSG00000078237.7	241.365	2.02059	0.187167	10.7957	3.60841e-27	1.09131e-24	protein_coding	TIGAR
ENSG00000182165.18	659.643	2.64523	0.245011	10.7964	3.58055e-27	1.09131e-24	lncRNA	TP53TG1
ENSG00000120868.14	1721.52	1.43383	0.13405	10.6963	1.05961e-26	3.15376e-24	protein_coding	APAF1
ENSG00000244509.4	1239.85	2.11943	0.199965	10.599	3.01175e-26	8.82397e-24	protein_coding	APOBEC3C
ENSG00000187994.14	1360.14	1.54348	0.145961	10.5746	3.90767e-26	1.12727e-23	protein_coding	RINL
ENSG00000144711.16	118.564	-2.59644	0.24563	-10.5705	4.08223e-26	1.15978e-23	protein_coding	IQSEC1
ENSG00000076003.5	6897.76	-1.19983	0.113952	-10.5293	6.33176e-26	1.77204e-23	protein_coding	MCM6
ENSG00000123505.18	2335.75	-1.13166	0.108127	-10.466	1.23706e-25	3.4112e-23	protein_coding	AMD1
ENSG00000103540.16	3175.89	1.05787	0.101108	10.4627	1.2812e-25	3.48171e-23	protein_coding	CCP110
ENSG00000250337.7	1258.5	2.67877	0.256237	10.4543	1.40044e-25	3.75138e-23	lncRNA	PURPL
ENSG00000135002.12	815.615	1.62641	0.15614	10.4163	2.0882e-25	5.5149e-23	protein_coding	RFK
ENSG00000179630.11	1338.46	2.16633	0.208237	10.4032	2.39672e-25	6.24178e-23	protein_coding	LACC1
ENSG00000168010.11	426.241	1.43872	0.138469	10.3902	2.74827e-25	7.0593e-23	protein_coding	ATG16L2
ENSG00000048392.12	7519.75	1.62817	0.159285	10.2217	1.58488e-24	4.01596e-22	protein_coding	RRM2B
ENSG00000130684.14	585.102	1.71256	0.168038	10.1915	2.16391e-24	5.41007e-22	protein_coding	ZNF337
ENSG00000185088.14	10559.5	2.0277	0.200507	10.1129	4.84452e-24	1.19526e-21	protein_coding	RPS27L
ENSG00000181467.5	2116.97	1.36234	0.135039	10.0885	6.20894e-24	1.512e-21	protein_coding	RAP2B
ENSG00000267106.7	260.188	2.04931	0.203274	10.0815	6.66862e-24	1.60312e-21	lncRNA	ZNF561-AS1
ENSG00000042445.14	1437.13	1.85269	0.184323	10.0513	9.06354e-24	2.15127e-21	protein_coding	RETSAT
ENSG00000100439.10	550.713	1.72185	0.171786	10.0232	1.20512e-23	2.82465e-21	protein_coding	ABHD4
ENSG00000120889.13	3732.8	1.67086	0.167566	9.97132	2.03497e-23	4.71083e-21	protein_coding	TNFRSF10B
ENSG00000185104.20	1873.69	-1.1991	0.120457	-9.95455	2.40899e-23	5.50866e-21	protein_coding	FAF1
ENSG00000092470.12	1997.05	-1.26436	0.127182	-9.94133	2.75142e-23	6.2159e-21	protein_coding	WDR76
ENSG00000163694.15	97.0179	2.96765	0.299544	9.90724	3.87177e-23	8.6428e-21	protein_coding	RBM47
ENSG00000131153.9	1681.68	-1.32262	0.133525	-9.90542	3.94307e-23	8.69114e-21	protein_coding	GINS2
ENSG00000176771.17	1149.39	-1.85918	0.187714	-9.90434	3.98612e-23	8.69114e-21	protein_coding	NCKAP5
ENSG00000131791.8	704.122	1.75141	0.177097	9.88952	4.62239e-23	9.96258e-21	protein_coding	PRKAB2
ENSG00000178977.3	281.328	1.54754	0.156816	9.86854	5.69901e-23	1.21434e-20	lncRNA	LINC00324
ENSG00000167904.15	819.043	1.43052	0.145168	9.85423	6.57216e-23	1.38466e-20	protein_coding	TMEM68
ENSG00000165891.16	823.376	1.55004	0.157366	9.84992	6.86005e-23	1.42925e-20	protein_coding	E2F7
ENSG00000157193.18	903.395	-1.13533	0.115419	-9.8366	7.83111e-23	1.61364e-20	protein_coding	LRP8
ENSG00000198589.14	3316.48	-1.2371	0.126461	-9.78244	1.33948e-22	2.70071e-20	protein_coding	LRBA
ENSG00000240891.8	232.946	1.86378	0.190515	9.78283	1.33428e-22	2.70071e-20	protein_coding	PLCXD2
ENSG00000274349.4	240.423	1.78848	0.182899	9.77851	1.39239e-22	2.77752e-20	protein_coding	ZNF658
ENSG00000256325.1	74.5123	3.18475	0.326128	9.76534	1.58581e-22	3.13006e-20	lncRNA	AC025423.1
ENSG00000112182.15	1111.79	-1.75065	0.179721	-9.74095	2.01669e-22	3.93906e-20	protein_coding	BACH2
ENSG00000119630.14	169.682	2.72313	0.280085	9.72249	2.41789e-22	4.67401e-20	protein_coding	PGF
ENSG00000086544.3	465.455	2.09775	0.216451	9.69158	3.27415e-22	6.26466e-20	protein_coding	ITPKC
ENSG00000113328.19	8505.46	1.51848	0.157258	9.65598	4.6372e-22	8.78304e-20	protein_coding	CCNG1
ENSG00000185760.15	315.883	-1.61404	0.169386	-9.52882	1.59082e-21	2.98294e-19	protein_coding	KCNQ5
ENSG00000109971.14	69435.1	-1.33542	0.140975	-9.47275	2.72565e-21	5.06026e-19	protein_coding	HSPA8
ENSG00000197157.11	3325.82	-1.59061	0.16845	-9.44259	3.63668e-21	6.68543e-19	protein_coding	SND1
ENSG00000107104.19	1340.75	-1.26155	0.134088	-9.4084	5.03748e-21	9.17065e-19	protein_coding	KANK1
ENSG00000270164.1	79.7	4.8637	0.517298	9.40212	5.34737e-21	9.6412e-19	lncRNA	LINC01480
ENSG00000257923.11	1605.93	-1.33039	0.141568	-9.39756	5.58422e-21	9.97236e-19	protein_coding	CUX1
ENSG00000135778.12	450.048	0.976074	0.10402	9.38354	6.37944e-21	1.1285e-18	protein_coding	NTPCR
ENSG00000153029.14	1060.67	1.35258	0.14437	9.36884	7.33332e-21	1.28511e-18	protein_coding	MR1
ENSG00000107796.13	182.598	2.59468	0.277228	9.35936	8.02247e-21	1.39286e-18	protein_coding	ACTA2
ENSG00000202337.1	313.008	2.27923	0.244258	9.33124	1.04638e-20	1.80006e-18	snRNA	RNU6-8
ENSG00000177595.18	1192.87	2.37221	0.255807	9.27345	1.80226e-20	3.0722e-18	protein_coding	PIDD1
ENSG00000162073.14	726.792	-1.65984	0.179106	-9.26735	1.90832e-20	3.22369e-18	protein_coding	PAQR4
ENSG00000106554.13	2440.08	-1.03222	0.111928	-9.22215	2.91191e-20	4.87511e-18	protein_coding	CHCHD3
ENSG00000117461.15	731.972	1.42518	0.15545	9.16807	4.81559e-20	7.9909e-18	protein_coding	PIK3R3
ENSG00000108381.11	92.1102	5.92437	0.646677	9.16125	5.13017e-20	8.43824e-18	protein_coding	ASPA
ENSG00000135749.19	489.1	1.08451	0.118529	9.14971	5.70882e-20	9.30835e-18	protein_coding	PCNX2
ENSG00000232815.1	52.7853	4.93184	0.540236	9.12905	6.91046e-20	1.11705e-17	unprocessed_pseudogene	DUX4L50
ENSG00000270605.1	154.547	1.51369	0.166558	9.08803	1.00854e-19	1.61634e-17	lncRNA	AL353622.1
ENSG00000054611.14	458.548	-1.56295	0.172578	-9.05646	1.34747e-19	2.14122e-17	protein_coding	TBC1D22A
ENSG00000137216.19	337.761	2.06192	0.227746	9.05358	1.38358e-19	2.18013e-17	protein_coding	TMEM63B
ENSG00000178105.11	1236.98	-0.895913	0.0992626	-9.02568	1.7858e-19	2.79046e-17	protein_coding	DDX10
ENSG00000171132.14	676.051	-1.39583	0.155159	-8.99611	2.3386e-19	3.62406e-17	protein_coding	PRKCE
ENSG00000154767.15	2253.7	1.62839	0.181075	8.99289	2.40812e-19	3.70121e-17	protein_coding	XPC
ENSG00000107077.18	1199.88	-0.934597	0.10401	-8.9856	2.57323e-19	3.92281e-17	protein_coding	KDM4C
ENSG00000147434.9	190.151	1.77604	0.197713	8.98293	2.63647e-19	3.9868e-17	protein_coding	CHRNA6
ENSG00000183943.6	1019.87	1.71015	0.190945	8.95622	3.35998e-19	5.04023e-17	protein_coding	PRKX
ENSG00000136295.15	63.6534	3.89471	0.435562	8.9418	3.82874e-19	5.65297e-17	protein_coding	TTYH3
ENSG00000172578.12	5097.1	-1.05295	0.117747	-8.9425	3.80459e-19	5.65297e-17	protein_coding	KLHL6
ENSG00000184178.16	441.111	-1.26	0.140967	-8.93827	3.953e-19	5.79084e-17	protein_coding	SCFD2
ENSG00000134215.16	1827.28	-1.38771	0.155903	-8.90108	5.53069e-19	8.03922e-17	protein_coding	VAV3
ENSG00000196704.12	1982.96	1.21093	0.136817	8.8507	8.6974e-19	1.2545e-16	protein_coding	AMZ2
ENSG00000026103.22	3055.16	2.08758	0.236686	8.82006	1.14398e-18	1.63746e-16	protein_coding	FAS
ENSG00000102316.17	929.623	1.07567	0.122047	8.81354	1.21249e-18	1.72239e-16	protein_coding	MAGED2
ENSG00000100298.15	95.0531	4.55575	0.517777	8.79868	1.38437e-18	1.95176e-16	protein_coding	APOBEC3H
ENSG00000196090.12	179.103	-2.37044	0.269604	-8.79227	1.46562e-18	2.05088e-16	protein_coding	PTPRT
ENSG00000172890.13	2110.39	1.30483	0.148973	8.75882	1.97298e-18	2.7404e-16	protein_coding	NADSYN1
ENSG00000175938.7	174.493	2.69082	0.307534	8.74967	2.1397e-18	2.95011e-16	protein_coding	ORAI3
ENSG00000133027.18	148.465	-1.75792	0.201374	-8.72961	2.55548e-18	3.49764e-16	protein_coding	PEMT
ENSG00000058091.17	2678.79	-1.31194	0.150341	-8.72644	2.62815e-18	3.57104e-16	protein_coding	CDK14
ENSG00000010803.16	521.345	-1.01441	0.116259	-8.7255	2.65007e-18	3.57493e-16	protein_coding	SCMH1
ENSG00000172667.11	2801.52	1.42776	0.163657	8.72408	2.68354e-18	3.59422e-16	protein_coding	ZMAT3
ENSG00000224607.4	64.2068	3.19165	0.366526	8.70783	3.09737e-18	4.11907e-16	IG_V_pseudogene	IGKV1D-27
ENSG00000148541.13	148.625	5.99556	0.691102	8.67536	4.12233e-18	5.4435e-16	protein_coding	FAM13C
ENSG00000109084.14	1811.88	-0.928922	0.107181	-8.66688	4.44121e-18	5.82357e-16	protein_coding	TMEM97
ENSG00000124067.17	359.167	1.76573	0.203916	8.65911	4.75451e-18	6.19109e-16	protein_coding	SLC12A4
ENSG00000246090.7	79.3504	2.63301	0.304744	8.64007	5.61809e-18	7.26515e-16	lncRNA	AP002026.1
ENSG00000101445.10	3506.68	-1.1375	0.131695	-8.63734	5.7535e-18	7.33904e-16	protein_coding	PPP1R16B
ENSG00000101868.11	2261.15	-1.06751	0.123584	-8.63794	5.72354e-18	7.33904e-16	protein_coding	POLA1
ENSG00000118922.17	1408.57	-1.57221	0.182869	-8.59747	8.14924e-18	1.03248e-15	protein_coding	KLF12
ENSG00000165244.7	693.063	-0.997183	0.116004	-8.59608	8.24848e-18	1.03804e-15	protein_coding	ZNF367
ENSG00000243701.7	288.266	1.53814	0.179718	8.55866	1.14184e-17	1.42738e-15	lncRNA	DUBR
ENSG00000101928.13	792.799	1.4493	0.169366	8.55721	1.15628e-17	1.43585e-15	protein_coding	MOSPD1
ENSG00000154229.12	443.654	-1.73431	0.20504	-8.45839	2.71097e-17	3.3443e-15	protein_coding	PRKCA
ENSG00000277453.1	48.9851	4.13936	0.491224	8.42663	3.55772e-17	4.36018e-15	lncRNA	AC010271.2
ENSG00000164331.10	1060.23	1.86498	0.221671	8.41331	3.98599e-17	4.85334e-15	protein_coding	ANKRA2
ENSG00000197771.12	4677.41	-0.825252	0.0982331	-8.40095	4.42882e-17	5.35773e-15	protein_coding	MCMBP
ENSG00000184939.16	662.573	1.44531	0.17221	8.39273	4.74961e-17	5.70898e-15	protein_coding	ZFP90
ENSG00000266208.1	62.0659	3.36719	0.401426	8.38806	4.94241e-17	5.90288e-15	lncRNA	AC080112.2
ENSG00000142765.18	747.248	1.96771	0.234828	8.37933	5.32276e-17	6.31691e-15	protein_coding	SYTL1
ENSG00000198794.12	495.82	1.49381	0.178317	8.37729	5.41626e-17	6.38744e-15	protein_coding	SCAMP5
ENSG00000034713.8	2333.62	0.887584	0.105979	8.37506	5.51968e-17	6.46872e-15	protein_coding	GABARAPL2
ENSG00000122299.12	1493.45	0.888979	0.106436	8.35225	6.69739e-17	7.80017e-15	protein_coding	ZC3H7A
ENSG00000176428.6	109.217	2.56329	0.307137	8.34576	7.07584e-17	8.19007e-15	protein_coding	VPS37D
ENSG00000137331.12	186.938	2.75177	0.331884	8.29136	1.11963e-16	1.28799e-14	protein_coding	IER3
ENSG00000144452.15	107.803	4.51715	0.545112	8.28665	1.16479e-16	1.33176e-14	protein_coding	ABCA12
ENSG00000142798.20	56.5432	4.27661	0.517365	8.26614	1.3837e-16	1.57247e-14	protein_coding	HSPG2
ENSG00000090238.12	481.668	1.50609	0.182232	8.26468	1.4007e-16	1.5822e-14	protein_coding	YPEL3
ENSG00000136527.18	8233.26	-0.577898	0.0699579	-8.26066	1.44871e-16	1.62663e-14	protein_coding	TRA2B
ENSG00000197894.11	4027.18	0.993029	0.121232	8.19113	2.58792e-16	2.88846e-14	protein_coding	ADH5
ENSG00000132879.14	478.353	1.32498	0.16194	8.1819	2.79396e-16	3.09998e-14	protein_coding	FBXO44
ENSG00000129173.13	675.583	-0.964029	0.117888	-8.17749	2.89816e-16	3.19667e-14	protein_coding	E2F8
ENSG00000137500.9	2426.67	1.12703	0.138399	8.14333	3.84542e-16	4.2167e-14	protein_coding	CCDC90B
ENSG00000176531.10	100.852	2.28319	0.28111	8.12205	4.58392e-16	4.99727e-14	protein_coding	PHLDB3
ENSG00000183196.10	51.2545	3.64042	0.449774	8.09388	5.77951e-16	6.26426e-14	protein_coding	CHST6
ENSG00000147202.18	392.156	-1.24496	0.153881	-8.09039	5.94738e-16	6.40916e-14	protein_coding	DIAPH2
ENSG00000109606.13	7581.7	-0.763935	0.0945777	-8.07732	6.62053e-16	7.0938e-14	protein_coding	DHX15
ENSG00000144724.20	375.196	-1.56687	0.194162	-8.06989	7.03616e-16	7.49631e-14	protein_coding	PTPRG
ENSG00000162004.17	106.28	-2.00004	0.248412	-8.0513	8.19183e-16	8.67825e-14	protein_coding	CCDC78
ENSG00000197121.15	659.564	2.04645	0.254655	8.03615	9.27029e-16	9.76557e-14	protein_coding	PGAP1
ENSG00000007516.14	24.747	5.618	0.699867	8.02725	9.96829e-16	1.04422e-13	protein_coding	BAIAP3
ENSG00000108100.18	1014.09	-0.861504	0.1074	-8.02148	1.04477e-15	1.08836e-13	protein_coding	CCNY
ENSG00000163950.13	3814	-0.963471	0.120363	-8.00469	1.19772e-15	1.2408e-13	protein_coding	SLBP
ENSG00000130477.15	91.4397	2.40985	0.301368	7.99637	1.28141e-15	1.32021e-13	protein_coding	UNC13A
ENSG00000196576.15	2022.64	2.20353	0.275936	7.98566	1.39776e-15	1.4322e-13	protein_coding	PLXNB2
ENSG00000147883.12	129.442	1.851	0.232954	7.94578	1.92974e-15	1.96655e-13	protein_coding	CDKN2B
ENSG00000093009.11	1675.82	-1.08722	0.137455	-7.90961	2.58188e-15	2.61691e-13	protein_coding	CDC45
ENSG00000183963.18	392.445	2.05177	0.259528	7.90579	2.66249e-15	2.68411e-13	protein_coding	SMTN
ENSG00000253878.5	119.755	1.85053	0.235006	7.87439	3.42412e-15	3.43346e-13	lncRNA	AC087752.3
ENSG00000164050.13	151.97	2.01544	0.256176	7.86738	3.62155e-15	3.61211e-13	protein_coding	PLXNB1
ENSG00000136156.15	932.449	1.08184	0.137803	7.85064	4.13906e-15	4.10643e-13	protein_coding	ITM2B
ENSG00000237765.7	367.16	1.21789	0.155597	7.8272	4.98854e-15	4.92316e-13	protein_coding	FAM200B
ENSG00000184220.12	1572.47	-1.21994	0.156062	-7.81701	5.40922e-15	5.31038e-13	protein_coding	CMSS1
ENSG00000128567.17	73.3134	3.82837	0.495007	7.73396	1.04251e-14	1.01813e-12	protein_coding	PODXL
ENSG00000110171.20	145.057	2.13668	0.276326	7.73246	1.05488e-14	1.02487e-12	protein_coding	TRIM3
ENSG00000068383.19	248.247	-1.56512	0.202712	-7.72092	1.15491e-14	1.11627e-12	protein_coding	INPP5A
ENSG00000189057.11	2353.72	-1.29147	0.167585	-7.70635	1.29471e-14	1.24498e-12	protein_coding	FAM111B
ENSG00000134516.18	3520.62	-1.25141	0.16244	-7.70382	1.32054e-14	1.26334e-12	protein_coding	DOCK2
ENSG00000076043.10	640.978	0.966354	0.125615	7.69299	1.4373e-14	1.36807e-12	protein_coding	REXO2
ENSG00000104998.4	565.761	1.95963	0.255639	7.66559	1.78009e-14	1.68578e-12	protein_coding	IL27RA
ENSG00000196975.16	268.362	1.74371	0.2275	7.66466	1.79309e-14	1.68956e-12	protein_coding	ANXA4
ENSG00000112343.11	1017.07	0.926004	0.121237	7.63797	2.20678e-14	2.06897e-12	protein_coding	TRIM38
ENSG00000100100.13	886.158	1.76741	0.232217	7.61103	2.71919e-14	2.53669e-12	protein_coding	PIK3IP1
ENSG00000112576.13	2364.3	-1.05922	0.13939	-7.59894	2.98563e-14	2.77147e-12	protein_coding	CCND3
ENSG00000100767.17	124.684	3.10196	0.408551	7.59259	3.13563e-14	2.89637e-12	protein_coding	PAPLN
ENSG00000057657.17	70.8679	2.29756	0.302775	7.58833	3.24048e-14	2.97854e-12	protein_coding	PRDM1
ENSG00000080839.12	1830.41	-0.723075	0.095751	-7.55162	4.29889e-14	3.93212e-12	protein_coding	RBL1
ENSG00000139734.19	689.477	-0.998056	0.132177	-7.55091	4.32244e-14	3.93447e-12	protein_coding	DIAPH3
ENSG00000099958.15	566.04	-1.37157	0.182147	-7.53	5.07405e-14	4.5963e-12	protein_coding	DERL3
ENSG00000200913.1	618.902	1.97111	0.261985	7.52376	5.32226e-14	4.79797e-12	snoRNA	SNORD46
ENSG00000118307.19	39.3159	2.42702	0.32265	7.52214	5.38871e-14	4.83462e-12	protein_coding	CASC1
ENSG00000020181.18	52.3553	2.62133	0.349158	7.50757	6.02328e-14	5.37822e-12	protein_coding	ADGRA2
ENSG00000149577.16	674.582	1.62602	0.216766	7.50128	6.31975e-14	5.61619e-12	protein_coding	SIDT2
ENSG00000280027.1	51.8018	6.71308	0.895164	7.49928	6.41717e-14	5.67586e-12	TEC	AC007342.9
ENSG00000166501.14	619.44	-1.32263	0.176508	-7.49333	6.71476e-14	5.9112e-12	protein_coding	PRKCB
ENSG00000110013.13	236.817	1.2642	0.16891	7.48446	7.18435e-14	6.29503e-12	protein_coding	SIAE
ENSG00000118007.13	1824.69	-0.902432	0.120617	-7.48178	7.33209e-14	6.39461e-12	protein_coding	STAG1
ENSG00000144218.19	220.795	-1.26675	0.16995	-7.45365	9.07908e-14	7.88156e-12	protein_coding	AFF3
ENSG00000144136.11	2248.43	-0.915692	0.123478	-7.41586	1.20836e-13	1.04414e-11	protein_coding	SLC20A1
ENSG00000189319.14	1399.09	-1.32613	0.17897	-7.40979	1.26502e-13	1.08809e-11	protein_coding	FAM53B
ENSG00000141627.13	963.066	-0.989061	0.133536	-7.40669	1.2949e-13	1.10871e-11	protein_coding	DYM
ENSG00000171310.11	1077.77	-1.2608	0.170451	-7.39685	1.39451e-13	1.18857e-11	protein_coding	CHST11
ENSG00000070019.5	56.9788	2.245	0.304827	7.36483	1.77372e-13	1.50493e-11	protein_coding	GUCY2C
ENSG00000197019.5	375.363	2.15751	0.293178	7.35904	1.8524e-13	1.56461e-11	protein_coding	SERTAD1
ENSG00000139370.12	735.413	-0.980484	0.133625	-7.33759	2.17481e-13	1.82869e-11	protein_coding	SLC15A4
ENSG00000188897.9	69.2938	2.04824	0.279401	7.33084	2.28723e-13	1.91464e-11	protein_coding	AC099489.1
ENSG00000111371.16	11321	-0.714139	0.0975125	-7.32356	2.41475e-13	2.0124e-11	protein_coding	SLC38A1
ENSG00000177106.16	226.442	2.04868	0.279928	7.3186	2.50574e-13	2.07899e-11	protein_coding	EPS8L2
ENSG00000155849.15	717.282	-0.974821	0.133366	-7.30937	2.68406e-13	2.21713e-11	protein_coding	ELMO1
ENSG00000135823.14	718.554	0.916363	0.125675	7.29154	3.06432e-13	2.52013e-11	protein_coding	STX6
ENSG00000149212.12	1041.32	2.02984	0.278827	7.27994	3.33964e-13	2.72268e-11	protein_coding	SESN3
ENSG00000162783.11	1445.71	1.29124	0.177364	7.28016	3.33426e-13	2.72268e-11	protein_coding	IER5
ENSG00000174371.17	1362.15	-1.00446	0.138194	-7.26843	3.63678e-13	2.95209e-11	protein_coding	EXO1
ENSG00000054654.18	9170.34	-1.07456	0.147886	-7.26619	3.69773e-13	2.98862e-11	protein_coding	SYNE2
ENSG00000164308.17	2487.56	0.778358	0.107236	7.25838	3.91753e-13	3.15268e-11	protein_coding	ERAP2
ENSG00000225511.7	38.6234	5.06621	0.698157	7.25655	3.97091e-13	3.18199e-11	transcribed_unprocessed_pseudogene	LINC00475
ENSG00000234546.4	48.4874	3.19175	0.440753	7.24158	4.43485e-13	3.53863e-11	lncRNA	LNCTAM34A
ENSG00000060982.15	11921.2	-1.01589	0.140305	-7.24061	4.46665e-13	3.54891e-11	protein_coding	BCAT1
ENSG00000120254.15	602.268	-1.14825	0.158732	-7.2339	4.69325e-13	3.71321e-11	protein_coding	MTHFD1L
ENSG00000116127.18	2530.68	-0.825987	0.114304	-7.22622	4.96636e-13	3.91278e-11	protein_coding	ALMS1
ENSG00000158321.18	901.13	-1.02304	0.141623	-7.22369	5.05939e-13	3.9694e-11	protein_coding	AUTS2
ENSG00000205744.10	409.474	1.29607	0.179526	7.21941	5.22136e-13	4.07941e-11	protein_coding	DENND1C
ENSG00000248429.5	50.9387	2.93715	0.406887	7.2186	5.2527e-13	4.08686e-11	lncRNA	FAM198B-AS1
ENSG00000158089.15	647.595	-1.10707	0.15354	-7.21032	5.58187e-13	4.32503e-11	protein_coding	GALNT14
ENSG00000167670.16	1770.9	-1.28931	0.17942	-7.186	6.67153e-13	5.14806e-11	protein_coding	CHAF1A
ENSG00000148925.10	2168.15	1.19899	0.166908	7.18353	6.79352e-13	5.22071e-11	protein_coding	BTBD10
ENSG00000136997.20	1055.63	-1.48481	0.206908	-7.1762	7.16744e-13	5.48558e-11	protein_coding	MYC
ENSG00000170522.9	1294.19	-0.883139	0.12311	-7.1736	7.30496e-13	5.5681e-11	protein_coding	ELOVL6
ENSG00000187239.17	1456.04	-0.95202	0.132738	-7.17218	7.38148e-13	5.60365e-11	protein_coding	FNBP1
ENSG00000123384.14	47.0353	2.85066	0.397666	7.16848	7.58336e-13	5.73369e-11	protein_coding	LRP1
ENSG00000173638.19	288.722	-2.11168	0.295041	-7.15723	8.23206e-13	6.19917e-11	protein_coding	SLC19A1
ENSG00000267419.2	80.1382	1.87073	0.26146	7.15496	8.36984e-13	6.27772e-11	transcribed_unprocessed_pseudogene	ZNF56
ENSG00000095303.17	131.327	3.78027	0.528495	7.1529	8.49609e-13	6.34702e-11	protein_coding	PTGS1
ENSG00000042493.16	121.786	1.64031	0.229661	7.1423	9.17833e-13	6.82948e-11	protein_coding	CAPG
ENSG00000012048.23	4829.32	-0.974455	0.136451	-7.14144	9.2356e-13	6.84493e-11	protein_coding	BRCA1
ENSG00000259479.6	56.074	3.65338	0.512418	7.12967	1.00607e-12	7.4271e-11	transcribed_unprocessed_pseudogene	SORD2P
ENSG00000099810.21	921.453	-0.709875	0.099728	-7.11812	1.09412e-12	8.04542e-11	protein_coding	MTAP
ENSG00000138271.6	62.1968	8.59776	1.20871	7.11317	1.13407e-12	8.30662e-11	protein_coding	GPR87
ENSG00000094804.12	3202.06	-1.1894	0.167309	-7.109	1.16886e-12	8.52815e-11	protein_coding	CDC6
ENSG00000140297.13	72.9809	6.26275	0.888035	7.05237	1.75891e-12	1.27835e-10	protein_coding	GCNT3
ENSG00000198416.9	45.7331	2.35932	0.335045	7.04181	1.89761e-12	1.37382e-10	transcribed_unprocessed_pseudogene	ZNF658B
ENSG00000266904.6	42.7232	2.52894	0.359203	7.04043	1.91648e-12	1.38215e-10	lncRNA	LINC00663
ENSG00000101849.17	296.39	-1.21752	0.173144	-7.03182	2.0385e-12	1.46452e-10	protein_coding	TBL1X
ENSG00000118513.19	556.04	-1.38432	0.196938	-7.02918	2.07746e-12	1.48681e-10	protein_coding	MYB
ENSG00000077514.9	1357.53	-0.823794	0.117233	-7.02696	2.11084e-12	1.50495e-10	protein_coding	POLD3
ENSG00000130066.16	6237.21	1.53763	0.218936	7.02322	2.16819e-12	1.53999e-10	protein_coding	SAT1
ENSG00000145685.14	1472.74	-0.941062	0.134357	-7.00419	2.48413e-12	1.75774e-10	protein_coding	LHFPL2
ENSG00000178764.8	1000.35	-1.32635	0.18966	-6.9933	2.68493e-12	1.89267e-10	protein_coding	ZHX2
ENSG00000130244.12	411.862	1.42707	0.2045	6.97831	2.98753e-12	2.09809e-10	protein_coding	FAM98C
ENSG00000156110.14	1194.14	-1.06594	0.153066	-6.96393	3.30914e-12	2.31528e-10	protein_coding	ADK
ENSG00000145996.11	626.5	-0.980016	0.140946	-6.95313	3.57269e-12	2.49039e-10	protein_coding	CDKAL1
ENSG00000065328.16	1713.24	-1.21733	0.175155	-6.95005	3.65168e-12	2.53602e-10	protein_coding	MCM10
ENSG00000161714.12	69.6213	2.89061	0.416125	6.94647	3.74526e-12	2.57366e-10	protein_coding	PLCD3
ENSG00000168394.11	2863.02	1.52249	0.219177	6.94641	3.74705e-12	2.57366e-10	protein_coding	TAP1
ENSG00000183010.17	971.849	-1.20042	0.172805	-6.94669	3.73947e-12	2.57366e-10	protein_coding	PYCR1
ENSG00000169398.19	1029.64	-0.862847	0.124224	-6.94587	3.76127e-12	2.574e-10	protein_coding	PTK2
ENSG00000176533.13	97.7399	-2.0619	0.29702	-6.94196	3.86698e-12	2.63672e-10	protein_coding	GNG7
ENSG00000151065.14	563.018	1.11331	0.16047	6.93776	3.98361e-12	2.7064e-10	protein_coding	DCP1B
ENSG00000141564.15	581.322	-1.53329	0.222343	-6.89606	5.34663e-12	3.6193e-10	protein_coding	RPTOR
ENSG00000189233.12	4342.12	-0.943632	0.136939	-6.89088	5.54491e-12	3.74002e-10	protein_coding	NUGGC
ENSG00000110066.15	974.858	0.653052	0.095034	6.87177	6.34106e-12	4.2617e-10	protein_coding	KMT5B
ENSG00000101000.6	63.9832	2.05541	0.299622	6.86	6.8859e-12	4.61134e-10	protein_coding	PROCR
ENSG00000152782.16	503.35	0.989946	0.14435	6.85797	6.98463e-12	4.63429e-10	protein_coding	PANK1
ENSG00000155966.14	461.799	-1.25653	0.18322	-6.85806	6.98029e-12	4.63429e-10	protein_coding	AFF2
ENSG00000171295.13	262.276	1.04052	0.151729	6.85777	6.99431e-12	4.63429e-10	protein_coding	ZNF440
ENSG00000113569.16	4690.9	-0.682662	0.099652	-6.85045	7.36169e-12	4.86053e-10	protein_coding	NUP155
ENSG00000115884.11	574.259	1.68265	0.245655	6.84966	7.40245e-12	4.87029e-10	protein_coding	SDC1
ENSG00000130766.5	1127.2	1.31632	0.192203	6.84857	7.45934e-12	4.89056e-10	protein_coding	SESN2
ENSG00000160325.14	104.974	1.53083	0.223722	6.84252	7.78094e-12	5.08364e-10	protein_coding	CACFD1
ENSG00000012822.16	859.9	0.756829	0.11094	6.82198	8.97933e-12	5.84623e-10	protein_coding	CALCOCO1
ENSG00000198771.11	588.449	-1.05305	0.154551	-6.81359	9.51897e-12	6.17613e-10	protein_coding	RCSD1
ENSG00000176401.6	156.675	1.19775	0.175854	6.81102	9.69062e-12	6.26582e-10	protein_coding	EID2B
ENSG00000106367.15	1510.28	0.772675	0.113896	6.78405	1.16849e-11	7.52933e-10	protein_coding	AP1S1
ENSG00000160685.13	712.044	1.34663	0.198753	6.77539	1.24069e-11	7.96719e-10	protein_coding	ZBTB7B
ENSG00000247624.6	27.3256	2.89669	0.428501	6.76005	1.37945e-11	8.82804e-10	lncRNA	CPEB2-DT
ENSG00000115970.18	1624.39	-0.805448	0.119433	-6.74392	1.54166e-11	9.83256e-10	protein_coding	THADA
ENSG00000108384.15	3622.04	1.12863	0.167407	6.74183	1.56405e-11	9.94153e-10	protein_coding	RAD51C
ENSG00000122035.7	86.6132	1.97563	0.293248	6.73705	1.6163e-11	1.02389e-09	protein_coding	RASL11A
ENSG00000100139.13	351.938	1.65787	0.246358	6.72951	1.7023e-11	1.07474e-09	protein_coding	MICALL1
ENSG00000229723.1	33.0079	2.50595	0.372612	6.72536	1.75157e-11	1.10214e-09	lncRNA	LINC01054
ENSG00000090013.11	515.9	1.38658	0.206412	6.71755	1.84803e-11	1.15508e-09	protein_coding	BLVRB
ENSG00000165730.16	130.223	-1.68848	0.251337	-6.71799	1.84255e-11	1.15508e-09	protein_coding	STOX1
ENSG00000111725.11	1061.4	1.33021	0.198278	6.70884	1.96182e-11	1.22213e-09	protein_coding	PRKAB1
ENSG00000267519.6	198.822	1.19769	0.178541	6.70823	1.96996e-11	1.22314e-09	lncRNA	AC020916.1
ENSG00000161980.6	807.524	-0.988265	0.147597	-6.69571	2.1462e-11	1.32817e-09	protein_coding	POLR3K
ENSG00000112699.11	145.19	-1.30261	0.194752	-6.68857	2.25355e-11	1.39001e-09	protein_coding	GMDS
ENSG00000169118.18	821.233	0.898196	0.134306	6.68768	2.26731e-11	1.39391e-09	protein_coding	CSNK1G1
ENSG00000266412.5	6385.12	0.616437	0.0923759	6.67314	2.50392e-11	1.53435e-09	protein_coding	NCOA4
ENSG00000196584.3	970.656	-0.8765	0.131576	-6.66158	2.70906e-11	1.65465e-09	protein_coding	XRCC2
ENSG00000151532.13	778.525	-0.627699	0.0943157	-6.65529	2.82741e-11	1.72132e-09	protein_coding	VTI1A
ENSG00000273102.1	32.3893	2.30251	0.346053	6.65363	2.85949e-11	1.73522e-09	lncRNA	AP000569.1
ENSG00000139291.14	943.368	0.974445	0.146555	6.649	2.95089e-11	1.7806e-09	protein_coding	TMEM19
ENSG00000188868.14	548.72	1.43001	0.215076	6.64888	2.95327e-11	1.7806e-09	protein_coding	ZNF563
ENSG00000100983.12	410.628	1.42872	0.214995	6.64535	3.02501e-11	1.81801e-09	protein_coding	GSS
ENSG00000164808.17	773.296	-0.730892	0.110043	-6.64188	3.09704e-11	1.85535e-09	protein_coding	SPIDR
ENSG00000278238.1	137.266	1.73848	0.262198	6.63043	3.34721e-11	1.99884e-09	lncRNA	AL359513.1
ENSG00000168427.9	25.5304	8.19422	1.23686	6.62502	3.47202e-11	2.06679e-09	protein_coding	KLHL30
ENSG00000154743.18	396.09	-0.840811	0.126953	-6.62303	3.5192e-11	2.08824e-09	protein_coding	TSEN2
ENSG00000030582.18	1898.1	1.59667	0.241582	6.60922	3.86348e-11	2.2853e-09	protein_coding	GRN
ENSG00000066427.24	1413.31	1.21144	0.183964	6.58521	4.54234e-11	2.67841e-09	protein_coding	ATXN3
ENSG00000205978.6	40.6178	2.41491	0.367176	6.57697	4.80116e-11	2.82215e-09	protein_coding	NYNRIN
ENSG00000279348.1	105.07	-1.3636	0.207417	-6.57421	4.89119e-11	2.86608e-09	TEC	AC012513.3
ENSG00000166405.15	40.2192	7.99178	1.21603	6.57204	4.96289e-11	2.89904e-09	protein_coding	RIC3
ENSG00000173212.4	55.6893	3.14024	0.478113	6.56798	5.10021e-11	2.97e-09	protein_coding	MAB21L3
ENSG00000115977.19	115.69	1.89077	0.288079	6.56337	5.2604e-11	3.0538e-09	protein_coding	AAK1
ENSG00000111913.20	2839.56	-0.819153	0.124937	-6.55651	5.50808e-11	3.18771e-09	protein_coding	RIPOR2
ENSG00000186115.13	74.5343	7.88832	1.2042	6.55069	5.72728e-11	3.30438e-09	protein_coding	CYP4F2
ENSG00000155324.10	125.336	1.39211	0.21257	6.54894	5.79453e-11	3.33292e-09	protein_coding	GRAMD2B
ENSG00000168297.16	1791.97	-0.965263	0.147494	-6.54442	5.97249e-11	3.42478e-09	protein_coding	PXK
ENSG00000112425.15	311.669	-0.803751	0.122925	-6.53853	6.21278e-11	3.5517e-09	protein_coding	EPM2A
ENSG00000136492.9	1628.6	-0.872124	0.133431	-6.53613	6.31324e-11	3.59816e-09	protein_coding	BRIP1
ENSG00000177374.13	61.3126	3.34656	0.512134	6.53455	6.37995e-11	3.62516e-09	protein_coding	HIC1
ENSG00000103522.16	410.083	1.2098	0.185285	6.52938	6.60411e-11	3.7412e-09	protein_coding	IL21R
ENSG00000197343.11	2017.18	0.606396	0.0929705	6.52246	6.91647e-11	3.90634e-09	protein_coding	ZNF655
ENSG00000125124.12	604.115	0.801454	0.12298	6.51692	7.1765e-11	4.04104e-09	protein_coding	BBS2
ENSG00000143217.9	30.417	8.03376	1.23357	6.51259	7.38653e-11	4.14685e-09	protein_coding	NECTIN4
ENSG00000073910.22	717.909	-0.987785	0.151718	-6.51068	7.48106e-11	4.18739e-09	protein_coding	FRY
ENSG00000104689.10	1647.48	0.974667	0.149737	6.5092	7.55545e-11	4.21643e-09	protein_coding	TNFRSF10A
ENSG00000144354.14	2907.23	-0.733106	0.112956	-6.49019	8.5727e-11	4.76993e-09	protein_coding	CDCA7
ENSG00000007541.17	297.805	-1.18143	0.182221	-6.48352	8.96054e-11	4.97098e-09	protein_coding	PIGQ
ENSG00000183722.9	415.862	-0.959021	0.148058	-6.47735	9.335e-11	5.16344e-09	protein_coding	LHFPL6
ENSG00000237886.1	35.6459	3.0068	0.464642	6.47122	9.72125e-11	5.36127e-09	lncRNA	NALT1
ENSG00000237989.1	280.608	1.18244	0.183039	6.46003	1.04684e-10	5.7564e-09	lncRNA	LINC01679
ENSG00000076351.13	37.7019	7.85006	1.21545	6.45856	1.05705e-10	5.79555e-09	protein_coding	SLC46A1
ENSG00000007968.7	1175.1	-1.38594	0.214842	-6.45098	1.11131e-10	6.06334e-09	protein_coding	E2F2
ENSG00000144554.10	3194.17	-0.580271	0.0899529	-6.45083	1.11236e-10	6.06334e-09	protein_coding	FANCD2
ENSG00000168913.7	94.9815	2.07021	0.320946	6.45034	1.11603e-10	6.06571e-09	protein_coding	ENHO
ENSG00000147010.18	1506.85	-1.06385	0.165	-6.44758	1.13651e-10	6.15917e-09	protein_coding	SH3KBP1
ENSG00000154217.15	894.645	-1.34364	0.20919	-6.42305	1.33572e-10	7.2179e-09	protein_coding	PITPNC1
ENSG00000119522.16	381.486	-0.955219	0.148752	-6.42155	1.34897e-10	7.26856e-09	protein_coding	DENND1A
ENSG00000181026.15	4208.79	1.11281	0.17344	6.41607	1.39835e-10	7.51303e-09	protein_coding	AEN
ENSG00000151233.11	1789.35	1.02031	0.159563	6.39438	1.61202e-10	8.6363e-09	protein_coding	GXYLT1
ENSG00000131374.14	1310.23	-0.824757	0.129062	-6.39039	1.65462e-10	8.83923e-09	protein_coding	TBC1D5
ENSG00000165272.16	65.4107	2.81557	0.442658	6.3606	2.0097e-10	1.07056e-08	protein_coding	AQP3
ENSG00000171848.15	6318.58	-0.971798	0.152833	-6.35855	2.03661e-10	1.08183e-08	protein_coding	RRM2
ENSG00000163655.16	2962.15	-0.672481	0.105926	-6.34858	2.17308e-10	1.15105e-08	protein_coding	GMPS
ENSG00000203760.8	777.061	0.903632	0.142397	6.34586	2.21193e-10	1.16833e-08	protein_coding	CENPW
ENSG00000137094.14	97.21	1.46202	0.230503	6.34273	2.25722e-10	1.18891e-08	protein_coding	DNAJB5
ENSG00000112773.16	282.542	1.54258	0.243584	6.33286	2.40665e-10	1.26406e-08	protein_coding	TENT5A
ENSG00000159267.14	342.934	-0.950995	0.150201	-6.3315	2.42784e-10	1.27163e-08	protein_coding	HLCS
ENSG00000137193.14	388.059	-1.08938	0.172271	-6.32367	2.55429e-10	1.33414e-08	protein_coding	PIM1
ENSG00000197124.12	522.274	1.27291	0.201474	6.31797	2.6503e-10	1.38044e-08	protein_coding	ZNF682
ENSG00000068024.16	204.022	-1.70507	0.270148	-6.31163	2.76108e-10	1.43416e-08	protein_coding	HDAC4
ENSG00000075151.20	1296.04	-0.928582	0.147215	-6.30764	2.8332e-10	1.46755e-08	protein_coding	EIF4G3
ENSG00000196743.9	3481.8	1.37668	0.218625	6.29698	3.03504e-10	1.56777e-08	protein_coding	GM2A
ENSG00000183323.13	774.025	0.730836	0.116081	6.2959	3.05613e-10	1.57433e-08	protein_coding	CCDC125
ENSG00000214595.12	943.63	-0.768485	0.122087	-6.29456	3.08267e-10	1.58365e-08	protein_coding	EML6
ENSG00000149547.15	1985.31	1.10069	0.174995	6.28984	3.17787e-10	1.6281e-08	protein_coding	EI24
ENSG00000227507.3	425.014	-1.3205	0.210351	-6.27758	3.43892e-10	1.75703e-08	protein_coding	LTB
ENSG00000189136.9	68.202	1.35897	0.216503	6.27693	3.4533e-10	1.75959e-08	transcribed_unprocessed_pseudogene	UBE2Q2P1
ENSG00000116701.15	100.716	1.3494	0.215312	6.2672	3.6759e-10	1.86794e-08	protein_coding	NCF2
ENSG00000150867.14	1249.56	-0.886445	0.141456	-6.2666	3.69016e-10	1.87011e-08	protein_coding	PIP4K2A
ENSG00000227811.3	25.7341	3.49918	0.56097	6.23773	4.43958e-10	2.24384e-08	lncRNA	INKA2-AS1
ENSG00000159388.6	6071.21	1.23079	0.197534	6.23078	4.6413e-10	2.33949e-08	protein_coding	BTG2
ENSG00000164066.13	65.7353	6.65341	1.06806	6.22945	4.68074e-10	2.35305e-08	protein_coding	INTU
ENSG00000233276.6	2495.24	1.92975	0.310586	6.21324	5.19036e-10	2.60226e-08	polymorphic_pseudogene	GPX1
ENSG00000164045.12	2506.81	-1.13042	0.182005	-6.21091	5.26791e-10	2.62709e-08	protein_coding	CDC25A
ENSG00000269800.1	23.6382	3.90969	0.629482	6.21097	5.26576e-10	2.62709e-08	processed_pseudogene	PLEKHA3P1
ENSG00000165675.16	336.106	-0.824357	0.132819	-6.20663	5.41312e-10	2.69234e-08	protein_coding	ENOX2
ENSG00000268573.1	136.125	1.21593	0.195924	6.20613	5.43039e-10	2.69379e-08	lncRNA	AC011815.1
ENSG00000223883.2	40.298	7.54558	1.21611	6.20469	5.48059e-10	2.71152e-08	lncRNA	LINC01707
ENSG00000287645.1	55.4463	2.62371	0.423581	6.19413	5.86096e-10	2.89207e-08	lncRNA	AC092939.1
ENSG00000090061.17	575.573	1.02159	0.164967	6.19269	5.91471e-10	2.91094e-08	protein_coding	CCNK
ENSG00000050555.18	31.9452	2.94322	0.475342	6.1918	5.94825e-10	2.91978e-08	protein_coding	LAMC3
ENSG00000215458.8	20.8086	3.62479	0.586556	6.17979	6.41869e-10	3.14248e-08	lncRNA	AATBC
ENSG00000182220.15	1902.87	0.749967	0.121471	6.17402	6.65737e-10	3.25084e-08	protein_coding	ATP6AP2
ENSG00000128829.12	955.37	1.17942	0.191171	6.16947	6.85179e-10	3.33709e-08	protein_coding	EIF2AK4
ENSG00000162521.19	6956.45	-0.489136	0.0793096	-6.16743	6.94099e-10	3.37177e-08	protein_coding	RBBP4
ENSG00000179165.11	26.7247	2.36292	0.383862	6.15565	7.4772e-10	3.62287e-08	protein_coding	PXT1
ENSG00000179163.11	379.567	1.30596	0.21241	6.14831	7.83153e-10	3.78477e-08	protein_coding	FUCA1
ENSG00000125871.14	1454.47	0.67381	0.109609	6.14741	7.87608e-10	3.79651e-08	protein_coding	MGME1
ENSG00000143603.19	6149.88	0.854661	0.139161	6.14151	8.17426e-10	3.93014e-08	protein_coding	KCNN3
ENSG00000152332.16	6980.44	0.798796	0.130138	6.13809	8.35216e-10	4.0054e-08	protein_coding	UHMK1
ENSG00000106366.9	115.48	3.96961	0.647539	6.13029	8.77178e-10	4.19591e-08	protein_coding	SERPINE1
ENSG00000102312.22	24.5459	2.81642	0.45967	6.12705	8.95215e-10	4.27129e-08	protein_coding	PORCN
ENSG00000204580.13	282.923	1.734	0.283173	6.12348	9.15552e-10	4.35724e-08	protein_coding	DDR1
ENSG00000096063.16	4828.7	-0.629664	0.102854	-6.12192	9.24565e-10	4.38899e-08	protein_coding	SRPK1
ENSG00000004455.17	4710.2	-0.681854	0.111389	-6.12137	9.27749e-10	4.39299e-08	protein_coding	AK2
ENSG00000132953.16	2365.93	-0.705698	0.11541	-6.11472	9.67293e-10	4.56869e-08	protein_coding	XPO4
ENSG00000010030.14	17.7667	3.16664	0.517923	6.11412	9.70889e-10	4.57415e-08	protein_coding	ETV7
ENSG00000149177.13	2948.92	-1.04699	0.171276	-6.11288	9.78477e-10	4.59835e-08	protein_coding	PTPRJ
ENSG00000124789.12	3388.4	-0.740581	0.121292	-6.10577	1.02304e-09	4.7838e-08	protein_coding	NUP153
ENSG00000162772.17	495.789	1.56119	0.255679	6.10607	1.02115e-09	4.7838e-08	protein_coding	ATF3
ENSG00000177359.20	61.7197	1.95072	0.31975	6.10077	1.05561e-09	4.9238e-08	transcribed_unprocessed_pseudogene	AC024940.2
ENSG00000176463.14	255.573	-1.28493	0.211173	-6.08472	1.16697e-09	5.42974e-08	protein_coding	SLCO3A1
ENSG00000091490.11	4685.35	-0.821967	0.135173	-6.08086	1.19543e-09	5.54838e-08	protein_coding	SEL1L3
ENSG00000167676.4	19.8313	5.54526	0.912499	6.077	1.22448e-09	5.6692e-08	protein_coding	PLIN4
ENSG00000107929.15	1675.04	-0.914724	0.150547	-6.07599	1.23226e-09	5.69115e-08	protein_coding	LARP4B
ENSG00000138430.16	2985.6	-0.578443	0.0953586	-6.06597	1.31156e-09	6.04252e-08	protein_coding	OLA1
ENSG00000105173.14	383.397	-1.28031	0.211202	-6.062	1.34439e-09	6.17858e-08	protein_coding	CCNE1
ENSG00000216490.4	243.905	1.41295	0.233099	6.0616	1.34777e-09	6.17899e-08	protein_coding	IFI30
ENSG00000204252.14	1902.21	0.79752	0.131582	6.06103	1.35257e-09	6.18585e-08	protein_coding	HLA-DOA
ENSG00000109861.16	811.804	-0.671545	0.110899	-6.05548	1.4e-09	6.3872e-08	protein_coding	CTSC
ENSG00000049323.16	720.169	-1.27741	0.210998	-6.05414	1.41167e-09	6.4248e-08	protein_coding	LTBP1
ENSG00000175105.7	1426.73	1.05393	0.174113	6.05315	1.42036e-09	6.44873e-08	protein_coding	ZNF654
ENSG00000197324.9	1627.58	1.40493	0.232191	6.05072	1.44196e-09	6.52801e-08	protein_coding	LRP10
ENSG00000214113.10	505.895	-0.818151	0.135222	-6.05041	1.44479e-09	6.52801e-08	protein_coding	LYRM4
ENSG00000165171.11	33.6775	2.85783	0.473098	6.04068	1.53466e-09	6.91741e-08	protein_coding	METTL27
ENSG00000103326.12	878.95	-1.89683	0.314087	-6.03919	1.54894e-09	6.96504e-08	protein_coding	CAPN15
ENSG00000140525.18	5030.14	-0.680752	0.112815	-6.03421	1.59745e-09	7.16596e-08	protein_coding	FANCI
ENSG00000186226.9	63.7545	6.35588	1.05351	6.03304	1.60904e-09	7.20074e-08	protein_coding	LCE1E
ENSG00000078304.19	4859.54	-0.657127	0.109035	-6.02672	1.67316e-09	7.46987e-08	protein_coding	PPP2R5C
ENSG00000085840.13	1266.64	-1.15241	0.191304	-6.02398	1.70178e-09	7.5796e-08	protein_coding	ORC1
ENSG00000175643.10	659.236	-0.854917	0.142031	-6.01925	1.75231e-09	7.78616e-08	protein_coding	RMI2
ENSG00000158019.20	219.028	-1.2706	0.211185	-6.01655	1.78176e-09	7.89829e-08	protein_coding	BABAM2
ENSG00000107798.18	1428.08	0.93104	0.154775	6.01544	1.79395e-09	7.93047e-08	protein_coding	LIPA
ENSG00000170430.10	310.505	-1.06509	0.177068	-6.01513	1.79748e-09	7.93047e-08	protein_coding	MGMT
ENSG00000198753.12	36.5319	6.55214	1.08941	6.01441	1.80545e-09	7.94693e-08	protein_coding	PLXNB3
ENSG00000142528.16	530.313	-0.620846	0.103306	-6.00978	1.85778e-09	8.15812e-08	protein_coding	ZNF473
ENSG00000279901.1	61.2911	1.90328	0.316877	6.00639	1.897e-09	8.31088e-08	TEC	AC092117.2
ENSG00000092853.14	2699.39	-0.828435	0.138054	-6.0008	1.96352e-09	8.58226e-08	protein_coding	CLSPN
ENSG00000160194.18	1047.14	0.835874	0.139348	5.99846	1.99201e-09	8.68656e-08	protein_coding	NDUFV3
ENSG00000140873.16	131.86	-1.10932	0.18592	-5.96663	2.42209e-09	1.05375e-07	protein_coding	ADAMTS18
ENSG00000205268.11	1636.03	-0.8152	0.136763	-5.96069	2.51171e-09	1.09021e-07	protein_coding	PDE7A
ENSG00000103253.18	314.345	-1.49685	0.251144	-5.96013	2.5204e-09	1.09146e-07	protein_coding	HAGHL
ENSG00000246174.9	127.805	1.12285	0.188569	5.95459	2.60731e-09	1.12649e-07	lncRNA	KCTD21-AS1
ENSG00000198382.9	922.71	-0.870015	0.146387	-5.94326	2.7941e-09	1.20442e-07	protein_coding	UVRAG
ENSG00000169896.18	70.3406	4.66963	0.786901	5.9342	2.95282e-09	1.26992e-07	protein_coding	ITGAM
ENSG00000134242.16	3127.95	1.40507	0.236929	5.93034	3.02308e-09	1.29716e-07	protein_coding	PTPN22
ENSG00000178234.13	37.327	6.2932	1.06151	5.92854	3.05634e-09	1.30844e-07	protein_coding	GALNT11
ENSG00000268027.5	37.2843	2.23513	0.377142	5.92649	3.09472e-09	1.32185e-07	lncRNA	AC243960.1
ENSG00000005884.18	265.051	1.76545	0.298227	5.91981	3.22306e-09	1.37354e-07	protein_coding	ITGA3
ENSG00000005238.19	144.068	1.2542	0.211944	5.91759	3.26695e-09	1.38826e-07	protein_coding	FAM214B
ENSG00000139926.16	240.145	1.05249	0.177865	5.91731	3.27243e-09	1.38826e-07	protein_coding	FRMD6
ENSG00000106123.12	57.1245	1.89222	0.319841	5.91613	3.29604e-09	1.38962e-07	protein_coding	EPHB6
ENSG00000135452.10	247.709	1.06728	0.180396	5.91631	3.29239e-09	1.38962e-07	protein_coding	TSPAN31
ENSG00000146281.6	635.567	-0.735135	0.124261	-5.91604	3.29786e-09	1.38962e-07	protein_coding	PM20D2
ENSG00000079385.22	137.075	1.64229	0.277757	5.91266	3.3663e-09	1.41528e-07	protein_coding	CEACAM1
ENSG00000156299.13	192.415	-1.28796	0.217915	-5.9104	3.41272e-09	1.43159e-07	protein_coding	TIAM1
ENSG00000032389.12	1171.74	-0.723256	0.122435	-5.90729	3.47789e-09	1.45567e-07	protein_coding	EIPR1
ENSG00000277639.2	35.1086	7.18528	1.21737	5.90231	3.58445e-09	1.49693e-07	protein_coding	AC007906.2
ENSG00000145982.13	270.378	-0.992429	0.168159	-5.90174	3.59689e-09	1.49879e-07	protein_coding	FARS2
ENSG00000042832.12	139.497	-1.25989	0.213621	-5.89781	3.68352e-09	1.53148e-07	protein_coding	TG
ENSG00000155367.15	17.6677	3.65963	0.620811	5.89492	3.74868e-09	1.55512e-07	protein_coding	PPM1J
ENSG00000260917.1	51.257	-1.83679	0.312019	-5.88678	3.93783e-09	1.62998e-07	lncRNA	AL158212.3
ENSG00000246263.3	206.638	0.988393	0.168115	5.87927	4.12069e-09	1.70192e-07	lncRNA	UBR5-AS1
ENSG00000051341.14	2881.62	-0.82534	0.140435	-5.87702	4.17712e-09	1.72143e-07	protein_coding	POLQ
ENSG00000186603.6	166.237	-1.88869	0.321572	-5.87332	4.27155e-09	1.75649e-07	protein_coding	HPDL
ENSG00000184575.12	4942.49	-0.672761	0.114683	-5.86626	4.45735e-09	1.82888e-07	protein_coding	XPOT
ENSG00000165209.19	5603.29	-0.66895	0.114101	-5.8628	4.55125e-09	1.85927e-07	protein_coding	STRBP
ENSG00000167992.13	62.8245	2.39739	0.408907	5.86294	4.54745e-09	1.85927e-07	protein_coding	VWCE
ENSG00000185386.15	438.581	1.21537	0.207337	5.8618	4.57887e-09	1.86649e-07	protein_coding	MAPK11
ENSG00000140262.18	2145.57	-0.655429	0.111876	-5.85853	4.66994e-09	1.89948e-07	protein_coding	TCF12
ENSG00000085871.9	403.808	0.871717	0.149155	5.84435	5.08539e-09	2.06399e-07	protein_coding	MGST2
ENSG00000170324.21	23.8827	5.21905	0.89381	5.8391	5.24821e-09	2.12547e-07	protein_coding	FRMPD2
ENSG00000100596.6	2499.51	-0.589093	0.100924	-5.83703	5.31409e-09	2.14751e-07	protein_coding	SPTLC2
ENSG00000130638.17	2491.93	-0.641682	0.10998	-5.83452	5.39464e-09	2.17538e-07	protein_coding	ATXN10
ENSG00000275632.1	32.7341	-1.95619	0.335382	-5.83272	5.453e-09	2.19419e-07	lncRNA	AL035461.3
ENSG00000185614.7	87.9075	1.80358	0.309407	5.82915	5.57101e-09	2.23687e-07	protein_coding	INKA1
ENSG00000125944.20	6649.73	-0.536595	0.0921268	-5.82452	5.72763e-09	2.29485e-07	protein_coding	HNRNPR
ENSG00000117676.14	2611.35	1.5584	0.267721	5.82101	5.84936e-09	2.33862e-07	protein_coding	RPS6KA1
ENSG00000158055.16	24.4312	3.54701	0.609568	5.81889	5.92403e-09	2.36344e-07	protein_coding	GRHL3
ENSG00000137509.11	1227.51	0.974309	0.167538	5.81544	6.04734e-09	2.40751e-07	protein_coding	PRCP
ENSG00000197299.12	2807.18	-0.766832	0.131993	-5.80962	6.26159e-09	2.48752e-07	protein_coding	BLM
ENSG00000196734.9	64.027	5.20232	0.895579	5.8089	6.28863e-09	2.49298e-07	protein_coding	LCE1B
ENSG00000279741.1	27.2371	7.00549	1.2062	5.80788	6.32672e-09	2.50279e-07	TEC	AC007342.8
ENSG00000110619.17	1560.72	-0.678283	0.116834	-5.80555	6.41545e-09	2.53255e-07	protein_coding	CARS1
ENSG00000163564.15	98.9635	2.55227	0.439759	5.80379	6.48328e-09	2.55395e-07	protein_coding	PYHIN1
ENSG00000086475.15	2327.25	-0.615278	0.106135	-5.7971	6.74705e-09	2.65228e-07	protein_coding	SEPHS1
ENSG00000075407.18	1055.03	0.76841	0.132701	5.79053	7.01638e-09	2.74664e-07	protein_coding	ZNF37A
ENSG00000182197.12	239.863	-0.914422	0.157914	-5.79062	7.01275e-09	2.74664e-07	protein_coding	EXT1
ENSG00000064012.22	1127.9	0.759849	0.131331	5.78578	7.21776e-09	2.81959e-07	protein_coding	CASP8
ENSG00000224294.1	55.1385	7.0081	1.2114	5.78513	7.24566e-09	2.8246e-07	lncRNA	PINCR
ENSG00000124920.13	25.675	3.91158	0.676365	5.78324	7.32764e-09	2.85064e-07	protein_coding	MYRF
ENSG00000104774.13	1055.06	1.17675	0.203555	5.78102	7.42486e-09	2.88248e-07	protein_coding	MAN2B1
ENSG00000113140.11	22.8873	2.81996	0.488425	5.77357	7.76077e-09	3.00666e-07	protein_coding	SPARC
ENSG00000181418.8	161.102	-1.71704	0.297492	-5.77173	7.84617e-09	3.03347e-07	protein_coding	DDN
ENSG00000128266.9	86.7711	-1.50107	0.260169	-5.76959	7.94629e-09	3.06586e-07	protein_coding	GNAZ
ENSG00000145730.20	407.482	-0.956999	0.165902	-5.76847	7.99933e-09	3.07999e-07	protein_coding	PAM
ENSG00000104524.14	352.238	-1.46618	0.254402	-5.76324	8.25161e-09	3.17061e-07	protein_coding	PYCR3
ENSG00000184319.16	295.553	0.89623	0.155567	5.76106	8.35864e-09	3.20517e-07	transcribed_unprocessed_pseudogene	RPL23AP82
ENSG00000226859.1	73.3092	6.13777	1.06586	5.75852	8.48547e-09	3.24716e-07	lncRNA	LINC02051
ENSG00000111110.12	42.6048	5.14094	0.894752	5.74565	9.15672e-09	3.4969e-07	protein_coding	PPM1H
ENSG00000136982.6	1597.65	-0.823472	0.143367	-5.74382	9.25656e-09	3.52784e-07	protein_coding	DSCC1
ENSG00000253125.1	59.0045	6.05327	1.05467	5.7395	9.49547e-09	3.61155e-07	lncRNA	AC055854.1
ENSG00000112118.20	6998.58	-0.903704	0.157501	-5.73777	9.59288e-09	3.64122e-07	protein_coding	MCM3
ENSG00000149150.9	904.09	-1.03869	0.181206	-5.73206	9.92169e-09	3.75803e-07	protein_coding	SLC43A1
ENSG00000177119.16	921.457	-0.63753	0.111228	-5.73174	9.94072e-09	3.75803e-07	protein_coding	ANO6
ENSG00000186635.14	2012.76	1.20066	0.2098	5.72288	1.04734e-08	3.95069e-07	protein_coding	ARAP1
ENSG00000276023.5	808.982	1.27038	0.221995	5.72257	1.04925e-08	3.95069e-07	protein_coding	DUSP14
ENSG00000167513.9	758.056	-1.45009	0.253778	-5.714	1.10353e-08	4.14674e-07	protein_coding	CDT1
ENSG00000138674.17	2168.46	0.810397	0.141859	5.71268	1.11214e-08	4.17074e-07	protein_coding	SEC31A
ENSG00000156795.8	288.036	-0.732533	0.128307	-5.70923	1.13488e-08	4.24754e-07	protein_coding	WDYHV1
ENSG00000168411.14	2750.24	-0.750047	0.13144	-5.70637	1.15409e-08	4.31084e-07	protein_coding	RFWD3
ENSG00000132780.17	4513.01	-0.76493	0.134137	-5.7026	1.17994e-08	4.39863e-07	protein_coding	NASP
ENSG00000164047.6	159.828	1.13464	0.199132	5.69793	1.21272e-08	4.51185e-07	protein_coding	CAMP
ENSG00000177599.13	75.551	1.61033	0.282642	5.6974	1.21651e-08	4.51697e-07	protein_coding	ZNF491
ENSG00000130770.18	5491.92	0.851475	0.149506	5.69527	1.23173e-08	4.56447e-07	protein_coding	ATP5IF1
ENSG00000177984.7	39.1442	6.09574	1.07048	5.69439	1.23814e-08	4.57917e-07	protein_coding	LCN15
ENSG00000144118.14	279.598	0.964721	0.169481	5.69222	1.25397e-08	4.62859e-07	protein_coding	RALB
ENSG00000187741.15	1321.9	-0.745316	0.130962	-5.69109	1.2623e-08	4.65016e-07	protein_coding	FANCA
ENSG00000151575.14	942.822	1.23806	0.217645	5.68844	1.28208e-08	4.7138e-07	protein_coding	TEX9
ENSG00000128408.9	121.256	-1.2557	0.220833	-5.68622	1.2988e-08	4.76592e-07	protein_coding	RIBC2
ENSG00000164330.17	682.211	-0.955334	0.168113	-5.68268	1.326e-08	4.85622e-07	protein_coding	EBF1
ENSG00000197971.16	625.072	-1.16637	0.205334	-5.68037	1.34402e-08	4.9126e-07	protein_coding	MBP
ENSG00000151704.15	26.505	2.57024	0.452974	5.67416	1.39375e-08	5.07564e-07	protein_coding	KCNJ1
ENSG00000162241.12	142.966	1.21002	0.213253	5.67412	1.39404e-08	5.07564e-07	protein_coding	SLC25A45
ENSG00000204604.12	1100.54	0.665439	0.117287	5.67359	1.39839e-08	5.08164e-07	protein_coding	ZNF468
ENSG00000166377.20	662.693	-0.739556	0.130366	-5.67292	1.40382e-08	5.09148e-07	protein_coding	ATP9B
ENSG00000177692.11	66.2231	1.42007	0.250427	5.67058	1.42312e-08	5.13173e-07	protein_coding	DNAJC28
ENSG00000239521.8	109.028	1.05307	0.185697	5.67091	1.42043e-08	5.13173e-07	protein_coding	CASTOR3
ENSG00000260804.3	115.327	-1.383	0.243888	-5.67061	1.42291e-08	5.13173e-07	lncRNA	LINC01963
ENSG00000164125.15	701.046	1.94878	0.344066	5.66395	1.47924e-08	5.32386e-07	protein_coding	GASK1B
ENSG00000139624.14	594.12	0.602874	0.10654	5.65867	1.52551e-08	5.47985e-07	protein_coding	CERS5
ENSG00000112297.17	1604.43	-0.573681	0.101465	-5.65399	1.56763e-08	5.62037e-07	protein_coding	CRYBG1
ENSG00000128342.5	18.3654	7.05813	1.2488	5.65191	1.58671e-08	5.67793e-07	protein_coding	LIF
ENSG00000183580.10	299.131	-0.899969	0.159258	-5.65102	1.59502e-08	5.69681e-07	protein_coding	FBXL7
ENSG00000136813.14	2880.31	-0.594059	0.105159	-5.64915	1.61244e-08	5.74808e-07	protein_coding	ECPAS
ENSG00000047849.21	1208.74	-0.873907	0.154792	-5.64568	1.64533e-08	5.85419e-07	protein_coding	MAP4
ENSG00000185420.19	118.783	-1.07561	0.191372	-5.62054	1.90364e-08	6.76043e-07	protein_coding	SMYD3
ENSG00000123178.15	368.625	0.901762	0.160586	5.61544	1.96064e-08	6.94971e-07	protein_coding	SPRYD7
ENSG00000135913.11	2064.31	-0.799996	0.142506	-5.61376	1.97981e-08	7.00441e-07	protein_coding	USP37
ENSG00000054793.14	52.2655	1.83201	0.326386	5.61302	1.98821e-08	7.02088e-07	protein_coding	ATP9A
ENSG00000158042.9	2065.22	-0.868919	0.154923	-5.60873	2.03822e-08	7.18397e-07	protein_coding	MRPL17
ENSG00000161544.10	27.1202	5.10379	0.910271	5.6069	2.05987e-08	7.24665e-07	protein_coding	CYGB
ENSG00000101407.13	1048.58	-0.637744	0.113854	-5.60144	2.12579e-08	7.46456e-07	protein_coding	TTI1
ENSG00000234678.2	50.8584	2.20118	0.393083	5.59977	2.1464e-08	7.52282e-07	lncRNA	ELF3-AS1
ENSG00000068745.15	1682.55	0.798657	0.142642	5.59905	2.15532e-08	7.53999e-07	protein_coding	IP6K2
ENSG00000204666.3	17.8863	4.2035	0.751186	5.59582	2.19582e-08	7.66739e-07	lncRNA	AC010624.1
ENSG00000175305.17	1930.28	-1.28542	0.229859	-5.59221	2.24197e-08	7.81398e-07	protein_coding	CCNE2
ENSG00000143207.21	2669.82	-0.609048	0.108987	-5.58828	2.29326e-08	7.9779e-07	protein_coding	COP1
ENSG00000081913.14	418.964	-0.934346	0.16744	-5.58019	2.40263e-08	8.34291e-07	protein_coding	PHLPP1
ENSG00000163346.17	934.047	0.850392	0.152651	5.57082	2.53548e-08	8.77172e-07	protein_coding	PBXIP1
ENSG00000165861.14	707.635	0.870983	0.156346	5.57085	2.53502e-08	8.77172e-07	protein_coding	ZFYVE1
ENSG00000287263.1	44.8431	2.12133	0.380976	5.56814	2.57478e-08	8.89128e-07	lncRNA	AC008875.3
ENSG00000139514.13	1793.12	-1.16046	0.208508	-5.56554	2.61338e-08	9.00799e-07	protein_coding	SLC7A1
ENSG00000129566.13	506.933	0.788346	0.141783	5.56024	2.69404e-08	9.269e-07	protein_coding	TEP1
ENSG00000147852.16	1398.8	-0.651547	0.11724	-5.55736	2.73881e-08	9.40577e-07	protein_coding	VLDLR
ENSG00000123124.14	1011.83	0.813145	0.146359	5.55582	2.76316e-08	9.46793e-07	protein_coding	WWP1
ENSG00000172243.18	224.235	1.55423	0.27976	5.55557	2.76701e-08	9.46793e-07	protein_coding	CLEC7A
ENSG00000123104.12	11862.9	-0.73872	0.133048	-5.55227	2.81989e-08	9.63128e-07	protein_coding	ITPR2
ENSG00000227268.4	261.058	0.796423	0.14353	5.54883	2.8758e-08	9.80439e-07	protein_coding	KLLN
ENSG00000130517.14	695.687	0.844788	0.152281	5.54757	2.89672e-08	9.85777e-07	protein_coding	PGPEP1
ENSG00000105810.10	2240.28	-0.926619	0.167067	-5.54639	2.91633e-08	9.90655e-07	protein_coding	CDK6
ENSG00000157483.9	1905.74	-0.86097	0.155243	-5.54597	2.92333e-08	9.91235e-07	protein_coding	MYO1E
ENSG00000141030.13	4689.75	-0.559636	0.100953	-5.54354	2.96425e-08	1.0033e-06	protein_coding	COPS3
ENSG00000135829.17	13009.2	-0.639306	0.115422	-5.53886	3.04445e-08	1.02858e-06	protein_coding	DHX9
ENSG00000134532.19	562.381	-1.53698	0.27767	-5.53528	3.10739e-08	1.04796e-06	protein_coding	SOX5
ENSG00000167005.14	5871.21	-0.559689	0.101195	-5.5308	3.18774e-08	1.07313e-06	protein_coding	NUDT21
ENSG00000144283.21	650.963	-0.708007	0.128068	-5.52838	3.23199e-08	1.08607e-06	protein_coding	PKP4
ENSG00000115520.8	565.205	0.633046	0.114567	5.52556	3.28429e-08	1.10168e-06	protein_coding	COQ10B
ENSG00000182841.12	371.419	-1.16869	0.211577	-5.52371	3.31917e-08	1.11139e-06	transcribed_unprocessed_pseudogene	RRP7BP
ENSG00000101246.20	624.577	-1.07734	0.195459	-5.51185	3.55088e-08	1.18663e-06	protein_coding	ARFRP1
ENSG00000134318.14	1200.55	-0.590055	0.107058	-5.51157	3.55654e-08	1.18663e-06	protein_coding	ROCK2
ENSG00000136237.19	2053.88	-0.811399	0.147307	-5.50823	3.62468e-08	1.20722e-06	protein_coding	RAPGEF5
ENSG00000140563.15	1983.66	-0.912492	0.165718	-5.50631	3.6644e-08	1.21828e-06	protein_coding	MCTP2
ENSG00000005801.18	1901.18	0.729625	0.132736	5.49682	3.867e-08	1.28337e-06	protein_coding	ZNF195
ENSG00000261236.8	1871.42	-1.39351	0.253666	-5.49346	3.94126e-08	1.3057e-06	protein_coding	BOP1
ENSG00000119471.15	1548.99	0.784159	0.142775	5.49229	3.96764e-08	1.30989e-06	protein_coding	HSDL2
ENSG00000176912.5	118.542	1.21177	0.220631	5.49227	3.96789e-08	1.30989e-06	lncRNA	TYMSOS
ENSG00000185811.19	3216.55	-0.82114	0.149543	-5.49099	3.99678e-08	1.31711e-06	protein_coding	IKZF1
ENSG00000070882.13	2775.47	-0.645663	0.117735	-5.48405	4.15705e-08	1.36752e-06	protein_coding	OSBPL3
ENSG00000140718.21	528.712	-0.847767	0.154613	-5.48316	4.17784e-08	1.37195e-06	protein_coding	FTO
ENSG00000116062.17	12443.9	-0.573428	0.104596	-5.48231	4.19804e-08	1.37618e-06	protein_coding	MSH6
ENSG00000115760.14	9324.42	-0.647124	0.118053	-5.48164	4.21405e-08	1.37655e-06	protein_coding	BIRC6
ENSG00000146143.19	938.189	-0.745802	0.136062	-5.48134	4.22119e-08	1.37655e-06	protein_coding	PRIM2
ENSG00000258843.1	20.8571	4.88156	0.890575	5.48136	4.22078e-08	1.37655e-06	lncRNA	AL133485.2
ENSG00000164342.13	101.439	3.55319	0.648375	5.48015	4.24976e-08	1.38346e-06	protein_coding	TLR3
ENSG00000163171.8	814.351	0.702906	0.128333	5.47719	4.32127e-08	1.40414e-06	protein_coding	CDC42EP3
ENSG00000170854.18	1329.27	-0.466446	0.0851659	-5.47691	4.32827e-08	1.40414e-06	protein_coding	RIOX2
ENSG00000010072.16	620.249	0.567941	0.103771	5.47305	4.4236e-08	1.43259e-06	protein_coding	SPRTN
ENSG00000143344.15	166.822	0.846897	0.154773	5.47186	4.45329e-08	1.43972e-06	protein_coding	RGL1
ENSG00000103489.12	848.42	-1.17549	0.214846	-5.47129	4.46778e-08	1.43972e-06	protein_coding	XYLT1
ENSG00000188352.12	1025.25	-0.57658	0.105384	-5.47125	4.46866e-08	1.43972e-06	protein_coding	FOCAD
ENSG00000184588.18	481.802	1.12336	0.205418	5.46867	4.53432e-08	1.45837e-06	protein_coding	PDE4B
ENSG00000003400.15	69.3528	2.04318	0.373741	5.46684	4.58137e-08	1.47098e-06	protein_coding	CASP10
ENSG00000224592.5	20.9295	2.94339	0.538456	5.46635	4.59402e-08	1.47252e-06	lncRNA	MIR3659HG
ENSG00000099814.16	26.1202	6.97427	1.27699	5.46148	4.72185e-08	1.51091e-06	protein_coding	CEP170B
ENSG00000198538.11	1053.35	0.56595	0.103673	5.45898	4.78867e-08	1.52968e-06	protein_coding	ZNF28
ENSG00000187672.13	30.5845	2.89137	0.530306	5.45227	4.97311e-08	1.5859e-06	protein_coding	ERC2
ENSG00000102038.15	28.4882	6.63906	1.21864	5.44794	5.09563e-08	1.62221e-06	protein_coding	SMARCA1
ENSG00000101412.13	1644.15	-1.12837	0.207554	-5.43653	5.43267e-08	1.72658e-06	protein_coding	E2F1
ENSG00000074696.13	3027.38	-0.68052	0.125292	-5.43146	5.58963e-08	1.77345e-06	protein_coding	HACD3
ENSG00000182973.18	1560.78	-0.429207	0.0791032	-5.42591	5.7659e-08	1.82629e-06	protein_coding	CNOT10
ENSG00000278831.1	19.2589	-2.453	0.452181	-5.42482	5.80121e-08	1.83438e-06	lncRNA	AL513190.1
ENSG00000000938.13	544.26	1.15717	0.213744	5.41383	6.16918e-08	1.94731e-06	protein_coding	FGR
ENSG00000058262.10	5571.22	0.876874	0.161978	5.41354	6.17912e-08	1.94731e-06	protein_coding	SEC61A1
ENSG00000153107.13	2302.16	-0.704457	0.130389	-5.40274	6.56296e-08	2.0648e-06	protein_coding	ANAPC1
ENSG00000138069.18	2316.49	0.654384	0.121198	5.39932	6.68954e-08	2.1011e-06	protein_coding	RAB1A
ENSG00000149554.13	930.133	-0.771765	0.143295	-5.38586	7.20989e-08	2.26075e-06	protein_coding	CHEK1
ENSG00000086967.10	264.415	1.88838	0.350694	5.38468	7.25735e-08	2.27183e-06	protein_coding	MYBPC2
ENSG00000102218.6	546.119	0.656224	0.12193	5.38196	7.36801e-08	2.29879e-06	protein_coding	RP2
ENSG00000171174.15	62.978	1.48539	0.275986	5.38213	7.361e-08	2.29879e-06	protein_coding	RBKS
ENSG00000253729.8	11580.8	-0.882167	0.164033	-5.37799	7.53232e-08	2.34615e-06	protein_coding	PRKDC
ENSG00000159399.10	2038.83	-1.09131	0.202958	-5.37704	7.572e-08	2.3546e-06	protein_coding	HK2
ENSG00000009954.11	5726.49	-0.753169	0.140203	-5.37197	7.78802e-08	2.41777e-06	protein_coding	BAZ1B
ENSG00000115761.16	1079.18	-0.662217	0.123307	-5.37047	7.85304e-08	2.43392e-06	protein_coding	NOL10
ENSG00000095383.20	201.265	1.33458	0.249102	5.35759	8.43402e-08	2.60968e-06	protein_coding	TBC1D2
ENSG00000176273.15	160.224	-0.822111	0.153613	-5.35183	8.70692e-08	2.68968e-06	protein_coding	SLC35G1
ENSG00000138794.10	406.516	0.750447	0.140261	5.35035	8.77844e-08	2.70731e-06	protein_coding	CASP6
ENSG00000197122.11	72.9034	2.54398	0.475987	5.34464	9.05985e-08	2.78951e-06	protein_coding	SRC
ENSG00000144821.10	46.1334	2.52678	0.473551	5.33581	9.51186e-08	2.92388e-06	protein_coding	MYH15
ENSG00000161682.15	29.0943	2.2347	0.419032	5.33302	9.65924e-08	2.96433e-06	protein_coding	FAM171A2
ENSG00000230109.1	22.7435	3.84402	0.721687	5.32644	1.00155e-07	3.06863e-06	lncRNA	LINC02643
ENSG00000125657.5	1132.08	1.28253	0.240884	5.32427	1.01361e-07	3.10051e-06	protein_coding	TNFSF9
ENSG00000168487.19	150.475	1.65131	0.310325	5.32124	1.03062e-07	3.14741e-06	protein_coding	BMP1
ENSG00000159023.21	2303.96	-0.669321	0.125824	-5.3195	1.04054e-07	3.17255e-06	protein_coding	EPB41
ENSG00000125885.13	867.642	-0.834899	0.157017	-5.31725	1.05345e-07	3.2067e-06	protein_coding	MCM8
ENSG00000207547.1	38.7319	-1.57092	0.295853	-5.30981	1.09738e-07	3.33502e-06	miRNA	MIR25
ENSG00000140463.14	539.56	0.961575	0.181331	5.30287	1.13999e-07	3.45888e-06	protein_coding	BBS4
ENSG00000188997.8	42.5832	1.62738	0.306998	5.30096	1.15198e-07	3.48961e-06	protein_coding	KCTD21
ENSG00000105287.12	497.087	1.21448	0.229142	5.30013	1.15719e-07	3.49977e-06	protein_coding	PRKD2
ENSG00000121210.16	2916.2	-0.822088	0.155377	-5.29094	1.2169e-07	3.6744e-06	protein_coding	TMEM131L
ENSG00000076248.11	891.902	-1.54546	0.292333	-5.28663	1.24589e-07	3.75588e-06	protein_coding	UNG
ENSG00000025293.17	1205.75	-0.504211	0.0954132	-5.2845	1.2605e-07	3.79383e-06	protein_coding	PHF20
ENSG00000101773.19	3649.24	-0.849698	0.161018	-5.27704	1.31286e-07	3.94511e-06	protein_coding	RBBP8
ENSG00000162607.13	5907.24	-0.517217	0.0982028	-5.26683	1.38801e-07	4.16427e-06	protein_coding	USP1
ENSG00000101003.10	1334.55	-0.603075	0.114511	-5.2665	1.39049e-07	4.16502e-06	protein_coding	GINS1
ENSG00000161547.17	6689.91	-0.816997	0.155308	-5.2605	1.43661e-07	4.29631e-06	protein_coding	SRSF2
ENSG00000107902.14	239.552	-0.832944	0.158496	-5.25532	1.47769e-07	4.41212e-06	protein_coding	LHPP
ENSG00000140950.16	220.53	0.688214	0.131074	5.25059	1.51613e-07	4.5148e-06	protein_coding	MEAK7
ENSG00000172340.14	448.955	-0.616651	0.117446	-5.2505	1.51689e-07	4.5148e-06	protein_coding	SUCLG2
ENSG00000173546.7	32.8367	5.82402	1.10945	5.24948	1.52532e-07	4.5327e-06	protein_coding	CSPG4
ENSG00000239713.9	358.384	0.855342	0.163047	5.24597	1.55461e-07	4.61243e-06	protein_coding	APOBEC3G
ENSG00000104738.18	9341.16	-0.955594	0.182231	-5.24386	1.57249e-07	4.65811e-06	protein_coding	MCM4
ENSG00000166866.13	40.2039	1.78327	0.340219	5.24155	1.59236e-07	4.70951e-06	protein_coding	MYO1A
ENSG00000089693.10	4218.78	0.949539	0.181345	5.23608	1.64019e-07	4.84334e-06	protein_coding	MLF2
ENSG00000168906.13	3688.78	-0.563421	0.107638	-5.23438	1.65541e-07	4.88061e-06	protein_coding	MAT2A
ENSG00000223799.1	35.1764	2.0273	0.387514	5.23155	1.68091e-07	4.94801e-06	lncRNA	IL10RB-DT
ENSG00000176393.11	703.493	1.05415	0.201892	5.22137	1.77604e-07	5.21984e-06	protein_coding	RNPEP
ENSG00000067182.8	85.4543	1.19686	0.229361	5.21826	1.80612e-07	5.29993e-06	protein_coding	TNFRSF1A
ENSG00000058056.9	1014.6	-0.776562	0.14883	-5.21777	1.8109e-07	5.30565e-06	protein_coding	USP13
ENSG00000132938.21	150.331	-1.05772	0.202898	-5.21308	1.8573e-07	5.42466e-06	protein_coding	MTUS2
ENSG00000134324.12	828.782	-0.796783	0.152838	-5.21325	1.8556e-07	5.42466e-06	protein_coding	LPIN1
ENSG00000090861.16	5894.77	-0.877225	0.16836	-5.21043	1.88406e-07	5.49425e-06	protein_coding	AARS1
ENSG00000112029.10	869.655	-0.687914	0.13208	-5.20831	1.90573e-07	5.54882e-06	protein_coding	FBXO5
ENSG00000146072.6	614.281	-0.745942	0.143247	-5.20739	1.91512e-07	5.56749e-06	protein_coding	TNFRSF21
ENSG00000145604.16	1258.54	-0.746329	0.143387	-5.20498	1.94018e-07	5.63163e-06	protein_coding	SKP2
ENSG00000286760.1	49.288	1.45149	0.278962	5.20317	1.95921e-07	5.67806e-06	lncRNA	AL022069.3
ENSG00000169129.15	70.0527	1.17545	0.225931	5.20269	1.96425e-07	5.68391e-06	protein_coding	AFAP1L2
ENSG00000101203.16	12.3772	3.56192	0.685234	5.1981	2.01336e-07	5.81704e-06	protein_coding	COL20A1
ENSG00000206560.11	1649.35	-0.54375	0.10469	-5.19389	2.05948e-07	5.94111e-06	protein_coding	ANKRD28
ENSG00000115464.15	5539.92	-0.7871	0.151768	-5.1862	2.1463e-07	6.18207e-06	protein_coding	USP34
ENSG00000110848.8	1670.8	-0.96218	0.185538	-5.18588	2.14999e-07	6.1832e-06	protein_coding	CD69
ENSG00000174448.8	17.2189	2.82718	0.546215	5.17594	2.26761e-07	6.51148e-06	protein_coding	STARD6
ENSG00000185344.14	1561.48	-0.79801	0.154211	-5.17479	2.28169e-07	6.54188e-06	protein_coding	ATP6V0A2
ENSG00000007376.8	897.475	-1.37963	0.26692	-5.16873	2.35695e-07	6.74736e-06	protein_coding	RPUSD1
ENSG00000230426.4	53.4611	-1.30902	0.253351	-5.16684	2.38085e-07	6.80539e-06	lncRNA	ERVMER61-1
ENSG00000028310.18	653.034	-0.854183	0.165417	-5.16381	2.4197e-07	6.9059e-06	protein_coding	BRD9
ENSG00000100097.12	2891.46	0.754635	0.146194	5.16186	2.44506e-07	6.96769e-06	protein_coding	LGALS1
ENSG00000266680.1	25.6139	2.17617	0.421665	5.16091	2.45752e-07	6.99257e-06	lncRNA	AL135905.1
ENSG00000180644.8	18.6808	6.41005	1.24213	5.16051	2.46273e-07	6.99675e-06	protein_coding	PRF1
ENSG00000260193.1	56.015	2.15395	0.418408	5.14798	2.63303e-07	7.46929e-06	lncRNA	LINC02846
ENSG00000136205.17	1191.39	-1.1364	0.220863	-5.14526	2.67146e-07	7.56686e-06	protein_coding	TNS3
ENSG00000155189.12	1635.43	-0.674685	0.131184	-5.14305	2.70307e-07	7.64485e-06	protein_coding	AGPAT5
ENSG00000230102.8	18.3406	2.57089	0.499924	5.14257	2.71007e-07	7.65309e-06	lncRNA	LINC02028
ENSG00000116299.17	18.5625	3.42544	0.666596	5.1387	2.76645e-07	7.80057e-06	protein_coding	KIAA1324
ENSG00000172967.7	162.824	1.83384	0.356937	5.13772	2.78088e-07	7.82947e-06	protein_coding	XKR3
ENSG00000107566.14	535.593	-0.751589	0.146352	-5.13548	2.81431e-07	7.9117e-06	protein_coding	ERLIN1
ENSG00000227128.5	7.4179	6.48003	1.26271	5.13185	2.86903e-07	8.05347e-06	lncRNA	LBX1-AS1
ENSG00000140199.12	254.803	0.908488	0.17727	5.12488	2.97724e-07	8.33227e-06	protein_coding	SLC12A6
ENSG00000197549.9	535.823	-0.538964	0.105166	-5.12489	2.97712e-07	8.33227e-06	transcribed_unprocessed_pseudogene	PRAMENP
ENSG00000108559.12	2868.26	-0.537737	0.104996	-5.12149	3.03137e-07	8.47112e-06	protein_coding	NUP88
ENSG00000076604.15	1513.7	1.13741	0.222387	5.11457	3.14455e-07	8.77434e-06	protein_coding	TRAF4
ENSG00000173209.23	814.589	0.679114	0.132871	5.11108	3.20316e-07	8.92459e-06	transcribed_unitary_pseudogene	AHSA2P
ENSG00000110651.12	3654.31	-0.753613	0.147475	-5.1101	3.21983e-07	8.95771e-06	protein_coding	CD81
ENSG00000079246.16	17280.3	-0.595068	0.116512	-5.10734	3.26729e-07	9.07628e-06	protein_coding	XRCC5
ENSG00000251095.7	39.6549	3.83678	0.75161	5.10474	3.31243e-07	9.18806e-06	lncRNA	AC093866.1
ENSG00000088387.19	422.49	-0.594156	0.116512	-5.09954	3.40472e-07	9.43012e-06	protein_coding	DOCK9
ENSG00000232021.7	111.235	0.976228	0.191482	5.09828	3.42762e-07	9.47953e-06	lncRNA	LEF1-AS1
ENSG00000232859.9	21.0509	2.03043	0.398606	5.09381	3.50931e-07	9.69118e-06	protein_coding	LYRM9
ENSG00000131697.18	114.066	-1.02139	0.200563	-5.09262	3.53151e-07	9.73814e-06	protein_coding	NPHP4
ENSG00000198089.16	595.406	-0.727604	0.142995	-5.08832	3.61252e-07	9.9469e-06	protein_coding	SFI1
ENSG00000134954.14	2554.27	-0.772065	0.151799	-5.08609	3.65519e-07	1.00441e-05	protein_coding	ETS1
ENSG00000244649.5	25.1768	6.19883	1.21882	5.08592	3.65852e-07	1.00441e-05	lncRNA	LINC02086
ENSG00000253276.4	618.524	0.820438	0.161415	5.08278	3.71941e-07	1.01963e-05	protein_coding	CCDC71L
ENSG00000198915.11	188.263	0.91848	0.180759	5.08124	3.74976e-07	1.02645e-05	protein_coding	RASGEF1A
ENSG00000075131.10	925.821	-0.58299	0.11475	-5.08051	3.76415e-07	1.02888e-05	protein_coding	TIPIN
ENSG00000198874.13	541.287	-0.576441	0.113524	-5.07768	3.82071e-07	1.04283e-05	protein_coding	TYW1
ENSG00000148110.16	3061.74	-0.522321	0.102884	-5.07679	3.83862e-07	1.04619e-05	protein_coding	MFSD14B
ENSG00000130307.12	24.0034	2.06343	0.407182	5.06758	4.02908e-07	1.09651e-05	protein_coding	USHBP1
ENSG00000116885.18	87.9585	1.09009	0.215149	5.06668	4.04805e-07	1.10007e-05	protein_coding	OSCP1
ENSG00000130702.15	15.7201	2.95878	0.584286	5.06392	4.10714e-07	1.11451e-05	protein_coding	LAMA5
ENSG00000272325.2	946.425	-0.769996	0.152066	-5.06357	4.11477e-07	1.11497e-05	protein_coding	NUDT3
ENSG00000174282.12	261.677	0.818833	0.161794	5.06097	4.17133e-07	1.12867e-05	protein_coding	ZBTB4
ENSG00000196715.7	581.513	-0.79739	0.157612	-5.05918	4.21058e-07	1.13765e-05	protein_coding	VKORC1L1
ENSG00000173846.13	343.839	1.18736	0.234828	5.05632	4.27433e-07	1.15321e-05	protein_coding	PLK3
ENSG00000026036.22	44.5947	-1.34978	0.267082	-5.0538	4.331e-07	1.16682e-05	protein_coding	RTEL1-TNFRSF6B
ENSG00000141232.5	1097.32	0.653542	0.129367	5.05185	4.37551e-07	1.17712e-05	protein_coding	TOB1
ENSG00000237310.2	99.0403	1.32247	0.261887	5.04975	4.42385e-07	1.18842e-05	lncRNA	AC008267.5
ENSG00000104043.15	40.4877	3.20794	0.636653	5.03875	4.68587e-07	1.25701e-05	protein_coding	ATP8B4
ENSG00000018699.13	1074.45	-0.53039	0.105328	-5.03562	4.76303e-07	1.27588e-05	protein_coding	TTC27
ENSG00000214826.5	342.948	-0.743665	0.147715	-5.03446	4.79189e-07	1.28178e-05	unprocessed_pseudogene	DDX12P
ENSG00000174891.13	1111.19	-0.810601	0.161081	-5.03227	4.84708e-07	1.2947e-05	protein_coding	RSRC1
ENSG00000155657.27	3618.2	-1.25199	0.248833	-5.03146	4.86748e-07	1.29829e-05	protein_coding	TTN
ENSG00000100796.17	3501.9	0.636371	0.126685	5.02325	5.08034e-07	1.35315e-05	protein_coding	PPP4R3A
ENSG00000158887.18	165.342	1.05771	0.211073	5.01113	5.41123e-07	1.43923e-05	protein_coding	MPZ
ENSG00000198846.6	498.042	-1.08241	0.216049	-5.01001	5.44268e-07	1.44555e-05	protein_coding	TOX
ENSG00000142949.17	19.7764	3.6328	0.725897	5.00457	5.5986e-07	1.48486e-05	protein_coding	PTPRF
ENSG00000140798.16	10.9516	6.43565	1.28607	5.00411	5.61199e-07	1.4863e-05	protein_coding	ABCC12
ENSG00000166508.18	10284.8	-1.15379	0.230594	-5.00355	5.62827e-07	1.48851e-05	protein_coding	MCM7
ENSG00000150593.18	884.438	0.932095	0.186358	5.00164	5.68445e-07	1.50125e-05	protein_coding	PDCD4
ENSG00000135218.19	27.4503	4.49349	0.898633	5.00036	5.7222e-07	1.5091e-05	protein_coding	CD36
ENSG00000268895.6	144.388	-0.888762	0.177869	-4.99672	5.83124e-07	1.5357e-05	lncRNA	A1BG-AS1
ENSG00000196092.14	1948.67	-1.06967	0.214164	-4.99462	5.8952e-07	1.55036e-05	protein_coding	PAX5
ENSG00000106105.14	5283.45	-0.706366	0.141574	-4.98937	6.05755e-07	1.59083e-05	protein_coding	GARS1
ENSG00000079393.20	12.6319	4.58744	0.919761	4.98764	6.11218e-07	1.60293e-05	protein_coding	DUSP13
ENSG00000248329.6	44.0403	1.61787	0.324401	4.98725	6.12463e-07	1.60395e-05	protein_coding	APELA
ENSG00000103479.16	1910.17	0.652564	0.130881	4.98594	6.16605e-07	1.61255e-05	protein_coding	RBL2
ENSG00000272182.1	30.6252	-1.91771	0.384654	-4.98555	6.17869e-07	1.6136e-05	lncRNA	AC135507.1
ENSG00000112697.17	935.562	0.74317	0.149122	4.98364	6.23987e-07	1.62505e-05	protein_coding	TMEM30A
ENSG00000145990.11	849.622	-0.951096	0.190841	-4.9837	6.23796e-07	1.62505e-05	protein_coding	GFOD1
ENSG00000084693.16	824.572	0.78575	0.157763	4.98056	6.33994e-07	1.64882e-05	protein_coding	AGBL5
ENSG00000051180.17	813.579	-0.962307	0.193308	-4.9781	6.42099e-07	1.66759e-05	protein_coding	RAD51
ENSG00000137814.12	1045.9	-0.62948	0.12646	-4.9777	6.43436e-07	1.66875e-05	protein_coding	HAUS2
ENSG00000061987.16	1635.24	0.751092	0.150916	4.97689	6.46148e-07	1.67116e-05	protein_coding	MON2
ENSG00000165632.8	248.603	0.966095	0.194109	4.97708	6.45495e-07	1.67116e-05	protein_coding	TAF3
ENSG00000159131.17	5430.21	-0.494401	0.0994356	-4.97207	6.62424e-07	1.7109e-05	protein_coding	GART
ENSG00000226965.2	36.4554	2.0225	0.407014	4.96911	6.72623e-07	1.73485e-05	lncRNA	AC073114.1
ENSG00000177830.18	612.352	-0.917573	0.18468	-4.96844	6.74946e-07	1.73845e-05	protein_coding	CHID1
ENSG00000012171.20	14.2903	3.75504	0.75614	4.96606	6.83266e-07	1.75747e-05	protein_coding	SEMA3B
ENSG00000133706.19	5184.21	-0.478272	0.0963303	-4.96492	6.87306e-07	1.76544e-05	protein_coding	LARS1
ENSG00000180263.14	1494.61	-0.648971	0.130825	-4.96059	7.02793e-07	1.80275e-05	protein_coding	FGD6
ENSG00000163781.14	6375.29	-0.608451	0.122677	-4.95976	7.05807e-07	1.808e-05	protein_coding	TOPBP1
ENSG00000165732.13	11651.1	-0.590159	0.119029	-4.95812	7.11799e-07	1.82087e-05	protein_coding	DDX21
ENSG00000023697.13	1394.99	-0.514515	0.103934	-4.95039	7.40656e-07	1.8921e-05	protein_coding	DERA
ENSG00000038382.20	954.2	-0.681324	0.137763	-4.94564	7.58937e-07	1.93617e-05	protein_coding	TRIO
ENSG00000255145.3	18.3001	2.45588	0.496782	4.94358	7.67001e-07	1.95408e-05	lncRNA	STX17-AS1
ENSG00000245573.9	89.6069	1.32061	0.267313	4.94033	7.79923e-07	1.98431e-05	lncRNA	BDNF-AS
ENSG00000253438.4	12.5144	3.52397	0.713863	4.93648	7.95455e-07	2.02108e-05	lncRNA	PCAT1
ENSG00000198894.8	351.658	0.750383	0.152017	4.93619	7.9664e-07	2.02135e-05	protein_coding	CIPC
ENSG00000251192.7	171.074	1.11703	0.226381	4.93431	8.04354e-07	2.03817e-05	protein_coding	ZNF674
ENSG00000100532.12	525.469	1.00024	0.202736	4.93371	8.06838e-07	2.0417e-05	protein_coding	CGRRF1
ENSG00000171914.16	246.366	-0.875228	0.177546	-4.9296	8.23991e-07	2.0823e-05	protein_coding	TLN2
ENSG00000114745.13	337.528	0.736161	0.149367	4.92854	8.28457e-07	2.08846e-05	protein_coding	GORASP1
ENSG00000228716.7	1502.05	-0.608427	0.123451	-4.92849	8.28656e-07	2.08846e-05	protein_coding	DHFR
ENSG00000253239.1	77.4407	1.10784	0.225012	4.92348	8.50183e-07	2.13984e-05	IG_V_pseudogene	IGLVI-70
ENSG00000116704.8	2162.9	0.800503	0.162614	4.92272	8.53474e-07	2.14437e-05	protein_coding	SLC35D1
ENSG00000152795.17	7886.95	-0.59763	0.121407	-4.92254	8.54273e-07	2.14437e-05	protein_coding	HNRNPDL
ENSG00000141504.12	526.471	0.975542	0.198395	4.91717	8.78047e-07	2.2011e-05	protein_coding	SAT2
ENSG00000172965.17	307.924	-0.662445	0.134762	-4.91568	8.84769e-07	2.21499e-05	lncRNA	MIR4435-2HG
ENSG00000164649.20	4343.28	-0.761321	0.154927	-4.91407	8.92065e-07	2.23028e-05	protein_coding	CDCA7L
ENSG00000145362.20	126.407	-1.43289	0.291885	-4.90908	9.15028e-07	2.28465e-05	protein_coding	ANK2
ENSG00000172716.16	2073.93	-0.744449	0.151689	-4.90772	9.21409e-07	2.29752e-05	protein_coding	SLFN11
ENSG00000131378.14	4191.01	-1.07286	0.218674	-4.90621	9.28541e-07	2.31223e-05	protein_coding	RFTN1
ENSG00000128815.19	1385.92	-0.955645	0.194912	-4.90296	9.44039e-07	2.3477e-05	protein_coding	WDFY4
ENSG00000111186.13	368.211	-0.901002	0.183835	-4.90114	9.52819e-07	2.3664e-05	protein_coding	WNT5B
ENSG00000085999.13	630.103	-0.766836	0.156674	-4.89445	9.85791e-07	2.44505e-05	protein_coding	RAD54L
ENSG00000268460.2	29.2944	3.12341	0.638691	4.89034	1.00663e-06	2.49343e-05	lncRNA	AC006262.1
ENSG00000196642.19	1279.89	-0.966134	0.19762	-4.88885	1.01428e-06	2.50908e-05	protein_coding	RABL6
ENSG00000078081.8	31.0455	2.9473	0.603294	4.88534	1.0325e-06	2.55079e-05	protein_coding	LAMP3
ENSG00000143862.8	386.92	1.07407	0.22001	4.88191	1.05061e-06	2.59211e-05	protein_coding	ARL8A
ENSG00000005961.19	15.8043	4.46657	0.915278	4.88001	1.06079e-06	2.61035e-05	protein_coding	ITGA2B
ENSG00000275074.2	238.267	-0.799199	0.163769	-4.88005	1.06057e-06	2.61035e-05	protein_coding	NUDT18
ENSG00000108582.12	336.184	1.04849	0.21491	4.87877	1.0675e-06	2.62343e-05	protein_coding	CPD
ENSG00000163466.16	18220.5	0.498346	0.102221	4.87516	1.08719e-06	2.66832e-05	protein_coding	ARPC2
ENSG00000285820.1	265.826	0.747916	0.153425	4.87479	1.08923e-06	2.66983e-05	lncRNA	AL157829.1
ENSG00000160953.16	573.466	-1.07223	0.219993	-4.87391	1.09411e-06	2.67829e-05	protein_coding	PWWP3A
ENSG00000231802.1	20.4437	2.26109	0.463944	4.87362	1.09571e-06	2.67871e-05	processed_pseudogene	AC009502.1
ENSG00000198879.12	323.779	-0.907318	0.18629	-4.87046	1.1134e-06	2.71842e-05	protein_coding	SFMBT2
ENSG00000222009.8	24.1944	2.40771	0.49466	4.86741	1.13069e-06	2.75703e-05	protein_coding	BTBD19
ENSG00000033170.17	1762.66	-0.675445	0.138821	-4.86558	1.1412e-06	2.77905e-05	protein_coding	FUT8
ENSG00000213523.10	960.818	1.06711	0.219366	4.86451	1.1474e-06	2.79052e-05	protein_coding	SRA1
ENSG00000172000.7	37.9562	1.66404	0.342365	4.86042	1.17137e-06	2.84513e-05	protein_coding	ZNF556
ENSG00000127838.14	1138.33	1.11994	0.23059	4.85684	1.19274e-06	2.89328e-05	protein_coding	PNKD
ENSG00000164211.13	2299.1	1.07342	0.221243	4.85176	1.22371e-06	2.96075e-05	protein_coding	STARD4
ENSG00000172748.14	205.287	0.849482	0.175085	4.85183	1.22327e-06	2.96075e-05	protein_coding	ZNF596
ENSG00000172379.21	16.8281	5.27444	1.08739	4.85053	1.23133e-06	2.97394e-05	protein_coding	ARNT2
ENSG00000178573.7	87.8701	1.09116	0.224965	4.85037	1.23234e-06	2.97394e-05	protein_coding	MAF
ENSG00000172671.20	794.09	0.509977	0.105164	4.84936	1.23859e-06	2.9852e-05	protein_coding	ZFAND4
ENSG00000214013.9	459.507	0.718376	0.148156	4.84877	1.24228e-06	2.99023e-05	protein_coding	GANC
ENSG00000155096.14	4580.7	-0.595206	0.122783	-4.84764	1.24936e-06	3.00344e-05	protein_coding	AZIN1
ENSG00000091436.17	1138.37	-0.86727	0.179017	-4.84463	1.26849e-06	3.04551e-05	protein_coding	MAP3K20
ENSG00000221968.9	1017.43	0.977516	0.201882	4.84202	1.28526e-06	3.08183e-05	protein_coding	FADS3
ENSG00000177189.14	1777.77	-0.637202	0.131612	-4.84153	1.28844e-06	3.08551e-05	protein_coding	RPS6KA3
ENSG00000189190.10	652.762	0.732297	0.151312	4.83964	1.30071e-06	3.11093e-05	protein_coding	ZNF600
ENSG00000128059.8	2350.63	-0.580949	0.120117	-4.83653	1.32123e-06	3.15596e-05	protein_coding	PPAT
ENSG00000185432.12	5238.54	1.05405	0.217993	4.83523	1.32993e-06	3.17271e-05	protein_coding	METTL7A
ENSG00000179476.8	128.271	1.06719	0.220726	4.8349	1.33215e-06	3.17397e-05	protein_coding	C14orf28
ENSG00000107341.5	1374.24	-0.59281	0.122636	-4.8339	1.33884e-06	3.18585e-05	protein_coding	UBE2R2
ENSG00000110169.11	13.6429	3.0655	0.634601	4.8306	1.36125e-06	3.23507e-05	protein_coding	HPX
ENSG00000109083.13	541.503	0.728975	0.151061	4.82569	1.39519e-06	3.31154e-05	protein_coding	IFT20
ENSG00000130751.10	154.03	1.31161	0.271932	4.8233	1.41201e-06	3.34722e-05	protein_coding	NPAS1
ENSG00000164124.11	29.4843	2.59395	0.53783	4.82299	1.41423e-06	3.34825e-05	protein_coding	TMEM144
ENSG00000172803.18	19.2109	2.64161	0.547858	4.82171	1.42332e-06	3.36552e-05	protein_coding	SNX32
ENSG00000016864.18	823.334	0.701968	0.145595	4.82139	1.42563e-06	3.36674e-05	protein_coding	GLT8D1
ENSG00000163872.16	2613.79	-0.650237	0.135005	-4.81639	1.46176e-06	3.44772e-05	protein_coding	YEATS2
ENSG00000013573.17	1807.46	-0.648244	0.134662	-4.81388	1.48029e-06	3.48705e-05	protein_coding	DDX11
ENSG00000153395.10	440.707	-1.16052	0.241099	-4.81346	1.48336e-06	3.48989e-05	protein_coding	LPCAT1
ENSG00000108849.8	7.0015	6.18364	1.28558	4.81	1.50929e-06	3.54645e-05	protein_coding	PPY
ENSG00000149489.8	43.8211	1.4896	0.309859	4.80735	1.52942e-06	3.58926e-05	protein_coding	ROM1
ENSG00000156671.15	646.799	0.537985	0.111928	4.80654	1.53561e-06	3.59928e-05	protein_coding	SAMD8
ENSG00000177685.17	88.7727	1.17492	0.24452	4.80499	1.54763e-06	3.62292e-05	protein_coding	CRACR2B
ENSG00000130768.15	66.2941	1.17638	0.245005	4.80143	1.57533e-06	3.67858e-05	protein_coding	SMPDL3B
ENSG00000197943.10	7913.69	-0.725181	0.151033	-4.80146	1.57515e-06	3.67858e-05	protein_coding	PLCG2
ENSG00000077454.16	176.771	0.926925	0.193132	4.79944	1.59108e-06	3.70964e-05	protein_coding	LRCH4
ENSG00000197555.9	725.325	-0.709537	0.147843	-4.79925	1.59259e-06	3.70964e-05	protein_coding	SIPA1L1
ENSG00000127220.6	209.081	1.34659	0.280681	4.79759	1.60583e-06	3.73585e-05	protein_coding	ABHD8
ENSG00000100714.17	2814.5	-0.912931	0.190305	-4.79721	1.60891e-06	3.73836e-05	protein_coding	MTHFD1
ENSG00000106799.13	1153.82	0.530935	0.110691	4.79653	1.61436e-06	3.74638e-05	protein_coding	TGFBR1
ENSG00000119915.5	30.1771	1.88382	0.393054	4.79276	1.645e-06	3.81278e-05	protein_coding	ELOVL3
ENSG00000074054.18	1306.33	-0.585158	0.122233	-4.78721	1.69112e-06	3.91484e-05	protein_coding	CLASP1
ENSG00000068724.17	733.885	-0.999459	0.208829	-4.78603	1.70114e-06	3.93099e-05	protein_coding	TTC7A
ENSG00000177084.18	2025.68	-0.878116	0.18348	-4.78589	1.70229e-06	3.93099e-05	protein_coding	POLE
ENSG00000137692.12	2287.72	-0.49363	0.103175	-4.78441	1.71491e-06	3.95527e-05	protein_coding	DCUN1D5
ENSG00000141556.21	777.309	-1.11619	0.23336	-4.78311	1.72603e-06	3.97601e-05	protein_coding	TBCD
ENSG00000206028.1	27.0896	2.00927	0.420108	4.78275	1.72913e-06	3.97827e-05	lncRNA	Z99774.1
ENSG00000169252.5	29.358	1.91925	0.401355	4.78192	1.73633e-06	3.98994e-05	protein_coding	ADRB2
ENSG00000131470.14	446.947	-0.791633	0.165586	-4.78079	1.74605e-06	4.00738e-05	protein_coding	PSMC3IP
ENSG00000143179.16	1180.21	-1.04934	0.219657	-4.77717	1.77778e-06	4.07521e-05	protein_coding	UCK2
ENSG00000153044.10	1405.13	-0.704222	0.147531	-4.7734	1.81145e-06	4.14386e-05	protein_coding	CENPH
ENSG00000276672.1	423.303	-0.903817	0.189348	-4.77332	1.81215e-06	4.14386e-05	lncRNA	AL161891.1
ENSG00000127337.7	1072.98	-0.625563	0.131094	-4.77189	1.82509e-06	4.15973e-05	protein_coding	YEATS4
ENSG00000143333.7	3591.62	0.820608	0.171962	4.77203	1.82377e-06	4.15973e-05	protein_coding	RGS16
ENSG00000249722.1	8.35317	6.32379	1.32524	4.77181	1.82575e-06	4.15973e-05	lncRNA	AC025752.1
ENSG00000173473.11	3673.28	-0.806422	0.169057	-4.77013	1.84107e-06	4.18955e-05	protein_coding	SMARCC1
ENSG00000170873.18	262.049	-1.03274	0.216551	-4.76902	1.85127e-06	4.20767e-05	protein_coding	MTSS1
ENSG00000248008.3	365.979	0.916724	0.192285	4.76753	1.86494e-06	4.23359e-05	lncRNA	NRAV
ENSG00000120802.13	12333.4	-0.48093	0.10096	-4.76358	1.90184e-06	4.31213e-05	protein_coding	TMPO
ENSG00000075426.12	180.534	-0.960689	0.201694	-4.76311	1.9063e-06	4.31703e-05	protein_coding	FOSL2
ENSG00000188010.14	199.181	0.72121	0.151534	4.7594	1.94168e-06	4.39185e-05	protein_coding	MORN2
ENSG00000042317.17	129.768	0.996194	0.20946	4.75602	1.97447e-06	4.45805e-05	protein_coding	SPATA7
ENSG00000095002.15	5677.58	-0.693747	0.145871	-4.75589	1.9757e-06	4.45805e-05	protein_coding	MSH2
ENSG00000121892.15	7140	-0.529268	0.111311	-4.75486	1.98587e-06	4.4756e-05	protein_coding	PDS5A
ENSG00000145293.16	1635.07	-0.512714	0.107838	-4.75447	1.9897e-06	4.47886e-05	protein_coding	ENOPH1
ENSG00000184903.10	118.593	-0.848681	0.178536	-4.75356	1.99862e-06	4.49354e-05	protein_coding	IMMP2L
ENSG00000137574.11	2469.38	0.485696	0.102206	4.75215	2.01264e-06	4.51964e-05	protein_coding	TGS1
ENSG00000159788.19	19.5978	3.56338	0.750046	4.75088	2.02538e-06	4.53738e-05	protein_coding	RGS12
ENSG00000167747.14	6765.5	-0.687126	0.144625	-4.75109	2.02323e-06	4.53738e-05	protein_coding	C19orf48
ENSG00000001617.12	5.61224	6.09572	1.28353	4.74918	2.04241e-06	4.57007e-05	protein_coding	SEMA3F
ENSG00000178537.10	477.081	0.586194	0.123561	4.74416	2.09372e-06	4.6793e-05	protein_coding	SLC25A20
ENSG00000072110.13	55.921	1.4394	0.303432	4.74373	2.09821e-06	4.68375e-05	protein_coding	ACTN1
ENSG00000131650.14	108.88	1.25973	0.266023	4.73541	2.18618e-06	4.87432e-05	protein_coding	KREMEN2
ENSG00000276043.5	1446.96	-1.50502	0.318292	-4.72843	2.26268e-06	5.0389e-05	protein_coding	UHRF1
ENSG00000158161.16	1855.75	-0.705687	0.149306	-4.72643	2.28498e-06	5.08251e-05	protein_coding	EYA3
ENSG00000188191.15	235.633	-1.20432	0.254882	-4.72502	2.30096e-06	5.112e-05	protein_coding	PRKAR1B
ENSG00000104783.14	11.4469	4.36197	0.923294	4.72435	2.30849e-06	5.12104e-05	protein_coding	KCNN4
ENSG00000130005.13	37.0513	2.0454	0.432964	4.72418	2.31049e-06	5.12104e-05	protein_coding	GAMT
ENSG00000187555.16	3855.24	-0.868294	0.183957	-4.72009	2.35744e-06	5.21892e-05	protein_coding	USP7
ENSG00000221909.3	185.31	0.740772	0.156983	4.71881	2.37223e-06	5.24549e-05	protein_coding	FAM200A
ENSG00000132406.12	469.608	0.748558	0.159064	4.70601	2.52618e-06	5.57932e-05	protein_coding	TMEM128
ENSG00000092036.18	468.761	-0.617661	0.13131	-4.70383	2.55327e-06	5.6259e-05	protein_coding	HAUS4
ENSG00000189306.11	3292.28	-0.928581	0.197401	-4.70403	2.55074e-06	5.6259e-05	protein_coding	RRP7A
ENSG00000181751.10	214.78	-0.930842	0.197914	-4.70327	2.56025e-06	5.63466e-05	protein_coding	MACIR
ENSG00000204947.9	58.7	1.513	0.321752	4.70239	2.57138e-06	5.64589e-05	protein_coding	ZNF425
ENSG00000266053.2	37.4054	1.48873	0.316586	4.70243	2.57078e-06	5.64589e-05	lncRNA	NDUFV2-AS1
ENSG00000287712.1	6.70375	6.10655	1.29883	4.70158	2.58158e-06	5.66166e-05	lncRNA	AC005865.2
ENSG00000083097.14	863.097	0.670395	0.142615	4.70073	2.59229e-06	5.67852e-05	protein_coding	DOP1A
ENSG00000153944.11	1733.88	-0.874716	0.186226	-4.69707	2.63918e-06	5.77448e-05	protein_coding	MSI2
ENSG00000233198.4	12.9626	4.56229	0.97151	4.69608	2.65202e-06	5.79582e-05	protein_coding	RNF224
ENSG00000121957.14	865.271	0.541204	0.115253	4.69578	2.65591e-06	5.79755e-05	protein_coding	GPSM2
ENSG00000151131.11	1236.47	0.676256	0.144073	4.69385	2.68112e-06	5.83899e-05	protein_coding	C12orf45
ENSG00000212135.1	45.9464	1.64936	0.351378	4.69397	2.67958e-06	5.83899e-05	snoRNA	SNORD67
ENSG00000232080.5	25.1734	2.31187	0.492829	4.69101	2.71859e-06	5.91372e-05	lncRNA	AL662789.1
ENSG00000165304.8	1752.97	-0.561341	0.119724	-4.68861	2.75066e-06	5.97654e-05	protein_coding	MELK
ENSG00000010818.10	437.079	-0.839816	0.179131	-4.68827	2.75521e-06	5.97952e-05	protein_coding	HIVEP2
ENSG00000241839.10	474.934	1.23451	0.263463	4.6857	2.79004e-06	6.0481e-05	protein_coding	PLEKHO2
ENSG00000163918.10	1653.31	-0.541324	0.115552	-4.68467	2.8041e-06	6.07156e-05	protein_coding	RFC4
ENSG00000205208.5	957.433	-0.666062	0.142251	-4.68229	2.83684e-06	6.13536e-05	protein_coding	C4orf46
ENSG00000115946.8	1128.45	-0.493546	0.105506	-4.67788	2.89849e-06	6.26147e-05	protein_coding	PNO1
ENSG00000182185.18	456.474	-1.06144	0.227068	-4.67456	2.9459e-06	6.35658e-05	protein_coding	RAD51B
ENSG00000144645.14	751.867	-0.804277	0.172077	-4.67393	2.95486e-06	6.36858e-05	protein_coding	OSBPL10
ENSG00000117616.18	1690.15	0.602542	0.128938	4.67313	2.96651e-06	6.38634e-05	protein_coding	RSRP1
ENSG00000228528.2	5.89174	6.07897	1.30101	4.67252	2.97527e-06	6.39785e-05	lncRNA	AC068057.2
ENSG00000012660.14	2231.02	-0.514942	0.110327	-4.6674	3.05042e-06	6.55194e-05	protein_coding	ELOVL5
ENSG00000136161.12	260.979	0.664371	0.142353	4.66706	3.05544e-06	6.5552e-05	protein_coding	RCBTB2
ENSG00000130382.9	433.719	-0.87173	0.186848	-4.66545	3.07947e-06	6.59922e-05	protein_coding	MLLT1
ENSG00000168116.14	933.603	0.935013	0.200686	4.6591	3.17602e-06	6.79834e-05	protein_coding	KIAA1586
ENSG00000176046.9	9.94049	4.33587	0.931037	4.65704	3.20791e-06	6.85879e-05	protein_coding	NUPR1
ENSG00000186193.9	1614.18	-1.10947	0.238275	-4.65624	3.22042e-06	6.87769e-05	protein_coding	SAPCD2
ENSG00000121988.18	681.383	-0.803287	0.172542	-4.65561	3.23025e-06	6.89084e-05	protein_coding	ZRANB3
ENSG00000086015.22	2054.6	-0.891905	0.191605	-4.65492	3.24114e-06	6.89983e-05	protein_coding	MAST2
ENSG00000172366.20	740.795	-1.16787	0.250893	-4.65487	3.24183e-06	6.89983e-05	protein_coding	MCRIP2
ENSG00000159433.12	161.593	0.933769	0.200654	4.65363	3.26139e-06	6.93359e-05	protein_coding	STARD9
ENSG00000112996.11	1478.72	-0.390749	0.0840413	-4.64949	3.32755e-06	7.06623e-05	protein_coding	MRPS30
ENSG00000162062.15	608.522	-0.959308	0.206339	-4.64918	3.33249e-06	7.06873e-05	protein_coding	TEDC2
ENSG00000169714.17	8341.55	-0.416835	0.0896693	-4.64858	3.34221e-06	7.08133e-05	protein_coding	CNBP
ENSG00000055044.11	4765.54	-0.588818	0.126778	-4.64449	3.40912e-06	7.21251e-05	protein_coding	NOP58
ENSG00000157045.9	642.822	0.595803	0.128286	4.64433	3.41182e-06	7.21251e-05	protein_coding	NTAN1
ENSG00000075539.15	2805.25	-0.553022	0.119092	-4.64366	3.42289e-06	7.22778e-05	protein_coding	FRYL
ENSG00000185379.20	297.635	-0.74121	0.15966	-4.64242	3.44358e-06	7.26327e-05	protein_coding	RAD51D
ENSG00000127129.10	17.2853	4.98165	1.07377	4.63939	3.49438e-06	7.35464e-05	protein_coding	EDN2
ENSG00000130826.18	3070.83	-0.589046	0.126973	-4.63914	3.49866e-06	7.35464e-05	protein_coding	DKC1
ENSG00000221986.7	17.1224	2.59484	0.55933	4.6392	3.49765e-06	7.35464e-05	protein_coding	MYBPHL
ENSG00000099812.9	74.1092	1.30808	0.282039	4.63792	3.51931e-06	7.38977e-05	protein_coding	MISP
ENSG00000105186.16	993.176	-0.594225	0.128261	-4.63293	3.60524e-06	7.56174e-05	protein_coding	ANKRD27
ENSG00000157077.14	407.97	-0.543498	0.117428	-4.62834	3.68611e-06	7.72271e-05	protein_coding	ZFYVE9
ENSG00000151503.13	800.434	-0.747253	0.161469	-4.62784	3.69507e-06	7.73284e-05	protein_coding	NCAPD3
ENSG00000083720.13	2957.84	-0.492727	0.106479	-4.62745	3.70204e-06	7.73878e-05	protein_coding	OXCT1
ENSG00000133063.16	78.6512	1.16889	0.252761	4.6245	3.75502e-06	7.84079e-05	protein_coding	CHIT1
ENSG00000182310.14	27.2394	1.64677	0.356289	4.622	3.80059e-06	7.92712e-05	protein_coding	SPACA6
ENSG00000143748.18	1130.74	-0.465569	0.10076	-4.62058	3.8266e-06	7.96831e-05	protein_coding	NVL
ENSG00000255398.3	70.453	2.82671	0.611781	4.62046	3.82883e-06	7.96831e-05	protein_coding	HCAR3
ENSG00000148498.16	462.948	-0.584773	0.126712	-4.61496	3.93166e-06	8.17324e-05	protein_coding	PARD3
ENSG00000197084.5	37.8233	5.75779	1.24785	4.61416	3.94686e-06	8.19575e-05	protein_coding	LCE1C
ENSG00000151353.15	769.233	-0.55666	0.120678	-4.61277	3.97339e-06	8.2417e-05	protein_coding	TMEM18
ENSG00000279048.1	50.8566	1.4611	0.316795	4.61215	3.98525e-06	8.25717e-05	TEC	AC080080.1
ENSG00000144488.15	51.7981	2.04328	0.443126	4.61106	4.00616e-06	8.29133e-05	protein_coding	ESPNL
ENSG00000168496.4	3422.59	-0.746471	0.161922	-4.61007	4.0253e-06	8.32177e-05	protein_coding	FEN1
ENSG00000215417.13	1183.86	-1.20397	0.261246	-4.60857	4.05449e-06	8.37288e-05	lncRNA	MIR17HG
ENSG00000100316.16	44957.8	-0.558606	0.121224	-4.60806	4.06451e-06	8.38434e-05	protein_coding	RPL3
ENSG00000146278.11	862.172	0.682515	0.148292	4.60251	4.17439e-06	8.60153e-05	protein_coding	PNRC1
ENSG00000116237.16	1516.71	-0.822145	0.178741	-4.59965	4.23204e-06	8.71076e-05	protein_coding	ICMT
ENSG00000171298.13	162.231	0.994616	0.216343	4.59741	4.27775e-06	8.79519e-05	protein_coding	GAA
ENSG00000259768.6	308.672	-0.747585	0.162657	-4.59609	4.30496e-06	8.84144e-05	lncRNA	AC004943.2
ENSG00000090447.12	92.4418	-0.949073	0.206643	-4.59281	4.37327e-06	8.9719e-05	protein_coding	TFAP4
ENSG00000254231.3	13.2623	2.88789	0.629105	4.59048	4.42222e-06	9.06242e-05	lncRNA	AC103760.1
ENSG00000105559.12	72.3835	1.07214	0.233685	4.58799	4.47525e-06	9.16108e-05	protein_coding	PLEKHA4
ENSG00000078900.15	200.45	-1.04883	0.228826	-4.5835	4.57251e-06	9.34997e-05	protein_coding	TP73
ENSG00000146938.16	1874.5	-0.871585	0.19026	-4.58103	4.6269e-06	9.45086e-05	protein_coding	NLGN4X
ENSG00000124104.19	12.1997	4.52747	0.98841	4.58056	4.63729e-06	9.46179e-05	protein_coding	SNX21
ENSG00000152689.18	2570.31	-0.75551	0.164983	-4.57931	4.66521e-06	9.5084e-05	protein_coding	RASGRP3
ENSG00000042088.14	1053.96	-0.528962	0.115658	-4.57352	4.79597e-06	9.71182e-05	protein_coding	TDP1
ENSG00000100626.17	13.1366	2.87376	0.628349	4.57352	4.79609e-06	9.71182e-05	protein_coding	GALNT16
ENSG00000122484.9	791.433	0.618791	0.135277	4.57425	4.77932e-06	9.71182e-05	protein_coding	RPAP2
ENSG00000177699.4	181.514	1.09012	0.238349	4.57363	4.79348e-06	9.71182e-05	lncRNA	AC011944.1
ENSG00000196917.6	19.8597	2.26356	0.494883	4.57392	4.78681e-06	9.71182e-05	protein_coding	HCAR1
ENSG00000225523.2	18.1994	2.26984	0.496186	4.57458	4.77178e-06	9.71182e-05	IG_V_gene	IGKV6D-21
ENSG00000136108.15	3275.76	0.520208	0.11377	4.57243	4.82098e-06	9.75169e-05	protein_coding	CKAP2
ENSG00000158769.18	70.5213	1.44986	0.317234	4.57032	4.86976e-06	9.83975e-05	protein_coding	F11R
ENSG00000158457.6	1460.01	0.755704	0.165474	4.5669	4.9499e-06	9.99091e-05	protein_coding	TSPAN33
ENSG00000084710.14	41.0503	-1.40486	0.307676	-4.56604	4.97034e-06	0.000100214	protein_coding	EFR3B
ENSG00000011260.14	1932.11	-0.5897	0.129511	-4.55328	5.28168e-06	0.000106377	protein_coding	UTP18
ENSG00000179639.10	13.4529	5.78886	1.27182	4.55164	5.32303e-06	0.000107094	protein_coding	FCER1A
ENSG00000184992.13	3946.29	-0.769832	0.169236	-4.54887	5.39337e-06	0.000108393	protein_coding	BRI3BP
ENSG00000182749.5	25.9541	2.83261	0.62276	4.54849	5.40333e-06	0.000108477	protein_coding	PAQR7
ENSG00000164168.8	742.488	0.497425	0.10946	4.54437	5.50987e-06	0.000110498	protein_coding	TMEM184C
ENSG00000138796.17	1432.35	-0.465518	0.102504	-4.54147	5.58632e-06	0.000111911	protein_coding	HADH
ENSG00000182247.10	290.164	-0.686286	0.151153	-4.54035	5.61621e-06	0.00011239	protein_coding	UBE2E2
ENSG00000156697.13	1772.36	-0.619299	0.13646	-4.53832	5.67039e-06	0.000113353	protein_coding	UTP14A
ENSG00000105974.12	15.2525	5.6779	1.25141	4.53719	5.7009e-06	0.000113842	protein_coding	CAV1
ENSG00000197977.4	5.58602	5.93309	1.30815	4.53548	5.74732e-06	0.000114647	protein_coding	ELOVL2
ENSG00000151779.13	1851.9	-0.586837	0.129395	-4.53524	5.75378e-06	0.000114654	protein_coding	NBAS
ENSG00000061676.15	66.24	2.7841	0.613998	4.53437	5.77755e-06	0.000114799	protein_coding	NCKAP1
ENSG00000112511.17	295.085	0.774721	0.170858	4.5343	5.77942e-06	0.000114799	protein_coding	PHF1
ENSG00000197872.11	92.8773	1.82551	0.4026	4.53431	5.77927e-06	0.000114799	protein_coding	CYRIA
ENSG00000080608.10	2976.72	-0.580935	0.128382	-4.52504	6.03849e-06	0.000119818	protein_coding	PUM3
ENSG00000185697.16	3423.14	-0.819439	0.181269	-4.52056	6.16754e-06	0.000122249	protein_coding	MYBL1
ENSG00000065154.12	6831.67	0.880391	0.194795	4.51958	6.19626e-06	0.000122689	protein_coding	OAT
ENSG00000279141.3	20.0949	4.96608	1.09891	4.51912	6.20986e-06	0.000122828	lncRNA	AL590226.2
ENSG00000105650.22	14.4671	3.66358	0.810842	4.51824	6.23544e-06	0.000123204	protein_coding	PDE4C
ENSG00000145349.17	2994.8	-0.727247	0.161007	-4.51687	6.27611e-06	0.000123877	protein_coding	CAMK2D
ENSG00000074266.21	2484.72	0.544531	0.120615	4.51464	6.34242e-06	0.000124923	protein_coding	EED
ENSG00000075336.12	1552.16	0.456773	0.101174	4.51473	6.33973e-06	0.000124923	protein_coding	TIMM21
ENSG00000226942.2	22.6211	-1.63	0.361654	-4.50707	6.57276e-06	0.000129324	unprocessed_pseudogene	IL9RP3
ENSG00000196220.16	18.7876	2.45331	0.544978	4.50166	6.7424e-06	0.000132523	protein_coding	SRGAP3
ENSG00000141002.20	1192.98	-0.835123	0.185635	-4.49874	6.8358e-06	0.000134218	protein_coding	TCF25
ENSG00000167522.16	617.524	-1.01854	0.226554	-4.4958	6.93102e-06	0.000135945	protein_coding	ANKRD11
ENSG00000088930.8	3643.31	-0.463316	0.103111	-4.49336	7.01066e-06	0.000137364	protein_coding	XRN2
ENSG00000224184.6	334.669	-0.674099	0.150064	-4.49209	7.05267e-06	0.000138042	lncRNA	MIR3681HG
ENSG00000102575.13	154.241	1.56656	0.348761	4.4918	7.06238e-06	0.000138088	protein_coding	ACP5
ENSG00000101986.12	71.4156	1.57695	0.351273	4.48924	7.14785e-06	0.000139614	protein_coding	ABCD1
ENSG00000067057.17	1097.15	-1.21853	0.271471	-4.48862	7.16859e-06	0.000139873	protein_coding	PFKP
ENSG00000008083.14	291.837	-0.872959	0.194633	-4.48516	7.28607e-06	0.00014187	protein_coding	JARID2
ENSG00000176208.9	1702.01	-0.72492	0.161623	-4.48526	7.28244e-06	0.00014187	protein_coding	ATAD5
ENSG00000049089.15	685.688	0.784919	0.175075	4.48333	7.34883e-06	0.000142944	protein_coding	COL9A2
ENSG00000145833.16	2485.4	-0.649399	0.144923	-4.481	7.4294e-06	0.000144361	protein_coding	DDX46
ENSG00000258744.2	94.2062	1.15014	0.25676	4.47946	7.48336e-06	0.000145259	lncRNA	AL132800.1
ENSG00000179456.10	379.116	0.556985	0.124395	4.47753	7.55102e-06	0.000146421	protein_coding	ZBTB18
ENSG00000185838.14	124.735	-1.43244	0.319956	-4.47699	7.57028e-06	0.000146643	protein_coding	GNB1L
ENSG00000081237.20	11930.4	-0.715407	0.159842	-4.4757	7.6161e-06	0.000147378	protein_coding	PTPRC
ENSG00000176018.13	1357.96	1.03229	0.230684	4.47492	7.64405e-06	0.000147767	protein_coding	LYSMD3
ENSG00000171865.10	487.012	-0.57536	0.128621	-4.47329	7.70237e-06	0.000148741	protein_coding	RNASEH1
ENSG00000149809.16	1431.19	1.00124	0.223851	4.4728	7.72037e-06	0.000148935	protein_coding	TM7SF2
ENSG00000147044.21	411.526	-0.585753	0.130976	-4.47221	7.74156e-06	0.00014919	protein_coding	CASK
ENSG00000117305.15	540.677	0.679183	0.151972	4.46912	7.85433e-06	0.000151208	protein_coding	HMGCL
ENSG00000119138.4	124.175	0.909419	0.203564	4.46748	7.91461e-06	0.000152212	protein_coding	KLF9
ENSG00000120693.13	1640.6	-0.768155	0.171993	-4.4662	7.96208e-06	0.000152968	protein_coding	SMAD9
ENSG00000160716.6	53.9161	-1.24005	0.278021	-4.46028	8.1852e-06	0.000157094	protein_coding	CHRNB2
ENSG00000166750.10	402.752	1.18809	0.266413	4.45956	8.21283e-06	0.000157463	protein_coding	SLFN5
ENSG00000069509.6	442.296	0.770475	0.172865	4.45708	8.30823e-06	0.000159061	protein_coding	FUNDC1
ENSG00000137478.15	716.112	-0.645716	0.144878	-4.45696	8.31314e-06	0.000159061	protein_coding	FCHSD2
ENSG00000133069.17	71.1869	1.20144	0.269821	4.45272	8.47874e-06	0.000162064	protein_coding	TMCC2
ENSG00000058804.12	5102.83	-0.540996	0.121506	-4.45241	8.49113e-06	0.000162136	protein_coding	NDC1
ENSG00000092199.17	20699.3	-0.491824	0.11054	-4.44929	8.61528e-06	0.000164339	protein_coding	HNRNPC
ENSG00000198734.12	13.888	3.78233	0.850506	4.44715	8.70164e-06	0.000165818	protein_coding	F5
ENSG00000154079.6	317.214	0.620874	0.139715	4.44387	8.83542e-06	0.000168196	protein_coding	SDHAF4
ENSG00000085832.17	4796.38	-0.59087	0.133013	-4.44219	8.90498e-06	0.000169348	protein_coding	EPS15
ENSG00000144893.12	776.763	-0.650894	0.1466	-4.43993	8.99873e-06	0.000170882	protein_coding	MED12L
ENSG00000184985.16	16.6457	5.61352	1.26442	4.43959	9.01297e-06	0.000170882	protein_coding	SORCS2
ENSG00000186153.17	277.259	-0.788814	0.177671	-4.43975	9.0063e-06	0.000170882	protein_coding	WWOX
ENSG00000179152.20	909.343	0.643205	0.144899	4.439	9.03766e-06	0.000171177	protein_coding	TCAIM
ENSG00000206337.12	185.64	0.939061	0.211615	4.43759	9.09702e-06	0.000172127	lncRNA	HCP5
ENSG00000086200.16	1668.32	-0.535115	0.120667	-4.43465	9.22216e-06	0.000174319	protein_coding	IPO11
ENSG00000069248.12	2432.03	-0.581054	0.131102	-4.43207	9.33323e-06	0.000176064	protein_coding	NUP133
ENSG00000169410.10	551.317	-0.682708	0.154038	-4.43209	9.33255e-06	0.000176064	protein_coding	PTPN9
ENSG00000160271.16	131.463	0.724	0.163533	4.42725	9.54403e-06	0.000179859	protein_coding	RALGDS
ENSG00000169857.8	258.166	-0.946409	0.213878	-4.42499	9.64448e-06	0.00018157	protein_coding	AVEN
ENSG00000181938.14	819.731	-0.704531	0.159364	-4.42088	9.82994e-06	0.000184876	protein_coding	GINS3
ENSG00000183527.12	1210.14	-0.430484	0.0973856	-4.42041	9.8513e-06	0.000185092	protein_coding	PSMG1
ENSG00000214274.9	67.3967	1.02926	0.232876	4.41979	9.87953e-06	0.000185436	protein_coding	ANG
ENSG00000116161.18	3358.18	-0.541363	0.122514	-4.41878	9.9258e-06	0.000186119	protein_coding	CACYBP
ENSG00000135069.14	1542.02	-0.707777	0.160187	-4.41843	9.9419e-06	0.000186234	protein_coding	PSAT1
ENSG00000170581.14	2036.08	0.729014	0.165003	4.41819	9.95318e-06	0.000186259	protein_coding	STAT2
ENSG00000160072.20	1293.81	-0.957012	0.216733	-4.41563	1.00717e-05	0.000188103	protein_coding	ATAD3B
ENSG00000183044.12	44.558	1.79902	0.407404	4.41582	1.0063e-05	0.000188103	protein_coding	ABAT
ENSG00000076242.16	3118.37	-0.406029	0.0919899	-4.41385	1.0155e-05	0.00018947	protein_coding	MLH1
ENSG00000118898.16	17.7086	3.34913	0.759504	4.40962	1.0355e-05	0.000193009	protein_coding	PPL
ENSG00000081189.16	1813	-0.848883	0.192561	-4.40838	1.04147e-05	0.000193928	protein_coding	MEF2C
ENSG00000278948.1	28.3218	2.05663	0.466805	4.40576	1.05411e-05	0.000196088	TEC	AL031587.5
ENSG00000205423.11	356.227	0.576761	0.13111	4.39908	1.08713e-05	0.00020203	protein_coding	CNEP1R1
ENSG00000187189.11	43.294	1.66189	0.377801	4.39885	1.08827e-05	0.000202033	protein_coding	TSPYL4
ENSG00000215182.8	18.9132	4.09824	0.931705	4.39864	1.08931e-05	0.000202033	protein_coding	MUC5AC
ENSG00000140464.20	480.714	0.812563	0.184845	4.3959	1.10313e-05	0.000204395	protein_coding	PML
ENSG00000261659.2	20.7702	2.13833	0.486644	4.39403	1.11267e-05	0.00020596	lncRNA	Z92544.1
ENSG00000256155.1	42.2139	3.2379	0.737016	4.39326	1.11662e-05	0.000206488	lncRNA	LINC02598
ENSG00000015133.19	1120.78	-0.606803	0.138198	-4.39082	1.12922e-05	0.000208611	protein_coding	CCDC88C
ENSG00000067601.8	133.762	0.766678	0.174705	4.3884	1.14186e-05	0.000210738	transcribed_unprocessed_pseudogene	PMS2P4
ENSG00000176697.19	10.3664	3.18328	0.725566	4.38731	1.14762e-05	0.000211593	protein_coding	BDNF
ENSG00000157379.14	166.809	0.751846	0.17148	4.38445	1.16278e-05	0.000214178	protein_coding	DHRS1
ENSG00000081181.8	359.11	0.773965	0.17654	4.38407	1.16481e-05	0.000214199	protein_coding	ARG2
ENSG00000253691.2	18.1001	2.24103	0.511183	4.384	1.16518e-05	0.000214199	IG_V_pseudogene	IGKV2OR22-4
ENSG00000103365.15	4551.99	-0.592062	0.135125	-4.38159	1.17817e-05	0.000216375	protein_coding	GGA2
ENSG00000165185.14	289.175	-0.674323	0.153926	-4.38083	1.18227e-05	0.000216916	protein_coding	KIAA1958
ENSG00000112208.11	943.784	-0.565026	0.129035	-4.37886	1.19299e-05	0.000218668	protein_coding	BAG2
ENSG00000095397.16	14.8741	2.91327	0.665529	4.37738	1.20112e-05	0.000219943	protein_coding	WHRN
ENSG00000134697.13	3027.76	-0.492707	0.112571	-4.37687	1.20394e-05	0.000220244	protein_coding	GNL2
ENSG00000137642.13	4738.85	-0.783789	0.17911	-4.37602	1.20868e-05	0.000220896	protein_coding	SORL1
ENSG00000277142.1	71.7901	-0.909036	0.207893	-4.37262	1.22762e-05	0.000224139	lncRNA	LINC00235
ENSG00000112655.16	16.5965	1.93892	0.443635	4.37053	1.23943e-05	0.000225856	protein_coding	PTK7
ENSG00000119285.11	4468.37	-0.505798	0.115726	-4.37065	1.23875e-05	0.000225856	protein_coding	HEATR1
ENSG00000135605.13	181.826	-0.901173	0.20634	-4.36741	1.25726e-05	0.000228883	protein_coding	TEC
ENSG00000153879.9	1677.49	-0.57131	0.130856	-4.36595	1.2657e-05	0.000230195	protein_coding	CEBPG
ENSG00000157873.17	263.487	1.05072	0.240679	4.36566	1.2674e-05	0.000230281	protein_coding	TNFRSF14
ENSG00000172409.6	831.204	0.800196	0.183323	4.36494	1.27157e-05	0.000230815	protein_coding	CLP1
ENSG00000076685.18	1369.67	-0.342885	0.0786143	-4.36162	1.29105e-05	0.000234125	protein_coding	NT5C2
ENSG00000257913.2	98.9458	-1.18569	0.271916	-4.36049	1.29774e-05	0.000235111	lncRNA	DDN-AS1
ENSG00000117640.18	380.84	0.727006	0.166756	4.35969	1.30245e-05	0.000235565	protein_coding	MTFR1L
ENSG00000258947.7	7.16246	4.20146	0.963716	4.35964	1.30276e-05	0.000235565	protein_coding	TUBB3
ENSG00000100084.14	130.211	-0.887712	0.203674	-4.35849	1.30962e-05	0.000236577	protein_coding	HIRA
ENSG00000049656.14	1635.91	-0.99387	0.228073	-4.35768	1.31448e-05	0.000237226	protein_coding	CLPTM1L
ENSG00000198873.12	330.98	-1.15911	0.266121	-4.35559	1.32706e-05	0.000239267	protein_coding	GRK5
ENSG00000232862.5	3.89473	5.7811	1.32886	4.35044	1.35866e-05	0.000244729	transcribed_processed_pseudogene	AL138787.1
ENSG00000140694.17	2269.74	-0.408746	0.0939832	-4.34914	1.36675e-05	0.00024595	protein_coding	PARN
ENSG00000183337.17	748.642	-0.708421	0.162976	-4.34677	1.38156e-05	0.000248376	protein_coding	BCOR
ENSG00000166986.15	4000.16	-0.852677	0.196208	-4.34577	1.38787e-05	0.000249271	protein_coding	MARS1
ENSG00000154237.13	1243.51	-0.908853	0.209236	-4.34367	1.40119e-05	0.000251424	protein_coding	LRRK1
ENSG00000103550.14	1120.85	-0.597495	0.13762	-4.34162	1.41438e-05	0.000253547	protein_coding	KNOP1
ENSG00000117643.14	19.1601	2.64487	0.609372	4.34032	1.42274e-05	0.000254802	protein_coding	MAN1C1
ENSG00000167996.16	3119.58	0.601318	0.138617	4.33799	1.43792e-05	0.000257276	protein_coding	FTH1
ENSG00000100605.17	602.497	-0.954931	0.220166	-4.33731	1.44235e-05	0.000257821	protein_coding	ITPK1
ENSG00000100505.13	607.587	-0.607591	0.140118	-4.33628	1.44914e-05	0.000258789	protein_coding	TRIM9
ENSG00000155792.10	581.84	-0.966807	0.223022	-4.33503	1.45742e-05	0.000260019	protein_coding	DEPTOR
ENSG00000163435.16	38.7741	1.82769	0.421652	4.33459	1.46034e-05	0.000260046	protein_coding	ELF3
ENSG00000228065.11	19.2917	5.4842	1.26516	4.3348	1.45896e-05	0.000260046	lncRNA	LINC01515
ENSG00000006118.14	27.9807	2.4981	0.576426	4.33377	1.46576e-05	0.000260764	protein_coding	TMEM132A
ENSG00000197321.15	16.5284	2.8425	0.656216	4.33165	1.47996e-05	0.000263039	protein_coding	SVIL
ENSG00000127423.11	351.086	-0.649138	0.149897	-4.33055	1.48738e-05	0.000264108	protein_coding	AUNIP
ENSG00000221829.10	1025.6	-0.618901	0.142968	-4.32895	1.49822e-05	0.000265782	protein_coding	FANCG
ENSG00000114529.12	192.765	-0.713044	0.164861	-4.32513	1.52444e-05	0.000269668	protein_coding	C3orf52
ENSG00000116830.12	2000.48	-0.551593	0.127529	-4.32524	1.52367e-05	0.000269668	protein_coding	TTF2
ENSG00000188641.14	478.068	-1.09646	0.253502	-4.32527	1.52344e-05	0.000269668	protein_coding	DPYD
ENSG00000286646.1	42.6115	1.29663	0.299821	4.32469	1.52749e-05	0.000269953	lncRNA	AL121933.2
ENSG00000261359.2	29.6161	1.56181	0.361297	4.32279	1.54068e-05	0.000272027	lncRNA	PYCARD-AS1
ENSG00000116661.11	113.542	1.11727	0.258501	4.32212	1.54534e-05	0.000272594	protein_coding	FBXO2
ENSG00000159761.15	79.1774	1.05083	0.243207	4.32072	1.55521e-05	0.000274077	protein_coding	C16orf86
ENSG00000181472.5	417.021	-0.793646	0.18382	-4.31752	1.57792e-05	0.000277818	protein_coding	ZBTB2
ENSG00000182985.17	3994.11	-0.466565	0.108091	-4.31639	1.58598e-05	0.000278975	protein_coding	CADM1
ENSG00000275185.1	36.8535	-1.51264	0.350555	-4.31499	1.59609e-05	0.000280491	lncRNA	AC130324.3
ENSG00000135316.18	3815.67	-0.452611	0.1049	-4.3147	1.59818e-05	0.000280594	protein_coding	SYNCRIP
ENSG00000115875.19	9235.34	-0.632034	0.146516	-4.31376	1.60504e-05	0.000281536	protein_coding	SRSF7
ENSG00000018280.17	48.0563	1.81156	0.42004	4.31283	1.61175e-05	0.000282362	protein_coding	SLC11A1
ENSG00000245648.2	45.4178	2.94514	0.6829	4.3127	1.61276e-05	0.000282362	lncRNA	AC022075.1
ENSG00000000460.17	1138.21	-0.629279	0.145997	-4.31021	1.63099e-05	0.000285287	protein_coding	C1orf112
ENSG00000152049.6	11.4421	5.40115	1.25402	4.30709	1.6542e-05	0.000289076	protein_coding	KCNE4
ENSG00000112078.14	4689.29	-0.433024	0.100631	-4.30308	1.68439e-05	0.000294079	protein_coding	KCTD20
ENSG00000182687.4	14.6332	3.15628	0.733616	4.30236	1.6899e-05	0.000294766	protein_coding	GALR2
ENSG00000099910.17	314.288	-0.671585	0.156147	-4.30099	1.70033e-05	0.000296309	protein_coding	KLHL22
ENSG00000265342.1	8.25242	3.24725	0.755051	4.3007	1.7026e-05	0.000296429	lncRNA	AC011933.3
ENSG00000110075.14	4522.63	-0.416608	0.0969228	-4.29835	1.72074e-05	0.000299311	protein_coding	PPP6R3
ENSG00000186628.12	13.0388	3.16624	0.736772	4.29745	1.72778e-05	0.000300255	protein_coding	FSD2
ENSG00000136928.7	12.2505	5.36333	1.24819	4.29688	1.73222e-05	0.000300749	protein_coding	GABBR2
ENSG00000184205.14	592.605	0.767264	0.178581	4.29645	1.73555e-05	0.000301048	protein_coding	TSPYL2
ENSG00000240386.3	25.3082	5.44131	1.26695	4.29482	1.74837e-05	0.000302991	protein_coding	LCE1F
ENSG00000066336.12	782.145	0.963554	0.224503	4.29194	1.77123e-05	0.000306104	protein_coding	SPI1
ENSG00000106605.11	67.4982	1.07436	0.250305	4.29222	1.76898e-05	0.000306104	protein_coding	BLVRA
ENSG00000109654.15	114.583	1.07535	0.250541	4.29213	1.76967e-05	0.000306104	protein_coding	TRIM2
ENSG00000126749.16	3579.44	-0.559929	0.130485	-4.29115	1.77752e-05	0.000306909	protein_coding	EMG1
ENSG00000004478.8	4135.04	-0.95857	0.223464	-4.2896	1.78998e-05	0.000308597	protein_coding	FKBP4
ENSG00000198408.14	3058.1	0.537485	0.125302	4.28952	1.79059e-05	0.000308597	protein_coding	OGA
ENSG00000105755.8	107.49	0.954851	0.222612	4.28931	1.79229e-05	0.000308606	protein_coding	ETHE1
ENSG00000120694.20	9284.2	-0.605835	0.141283	-4.28808	1.80223e-05	0.000309966	protein_coding	HSPH1
ENSG00000184349.13	186.866	-0.752124	0.175405	-4.28793	1.80349e-05	0.000309966	protein_coding	EFNA5
ENSG00000166275.16	297.79	0.898559	0.209682	4.28533	1.82466e-05	0.000313316	protein_coding	BORCS7
ENSG00000133624.13	307.581	0.651162	0.152004	4.28386	1.8368e-05	0.000315112	transcribed_unprocessed_pseudogene	ZNF767P
ENSG00000164953.16	583.149	0.895116	0.209078	4.28126	1.85836e-05	0.00031852	protein_coding	TMEM67
ENSG00000119401.10	268.762	0.924279	0.215944	4.28018	1.8674e-05	0.000319777	protein_coding	TRIM32
ENSG00000110958.16	5243.83	-0.55226	0.129042	-4.27969	1.87155e-05	0.000320195	protein_coding	PTGES3
ENSG00000082805.20	1327.13	-0.621538	0.145287	-4.27799	1.8859e-05	0.000322356	protein_coding	ERC1
ENSG00000123080.12	1266.98	0.470195	0.109925	4.27741	1.89082e-05	0.000322904	protein_coding	CDKN2C
ENSG00000257953.1	15.6934	2.268	0.530416	4.27589	1.90379e-05	0.000324822	lncRNA	AC083805.2
ENSG00000005249.13	2874.4	-0.789796	0.18485	-4.27264	1.93175e-05	0.000329293	protein_coding	PRKAR2B
ENSG00000135090.14	1711.36	-0.489538	0.114585	-4.27228	1.93485e-05	0.000329522	protein_coding	TAOK3
ENSG00000224318.6	23.9027	2.92413	0.684646	4.27101	1.9459e-05	0.000331102	lncRNA	CHL1-AS2
ENSG00000275713.2	189.832	-1.14661	0.268523	-4.27006	1.95424e-05	0.000332221	protein_coding	H2BC9
ENSG00000169885.10	30.8209	2.26144	0.529631	4.26983	1.9562e-05	0.000332253	protein_coding	CALML6
ENSG00000090776.6	179.297	1.0738	0.251527	4.26914	1.96225e-05	0.000332814	protein_coding	EFNB1
ENSG00000106462.11	2228.66	-0.403126	0.0944299	-4.26905	1.96305e-05	0.000332814	protein_coding	EZH2
ENSG00000261595.1	36.938	2.82817	0.662845	4.26671	1.98373e-05	0.000336016	lncRNA	AL603832.2
ENSG00000222011.9	126.213	0.845045	0.198081	4.26615	1.98877e-05	0.000336565	protein_coding	FAM185A
ENSG00000054118.15	4990.9	-0.543807	0.127576	-4.26261	2.02052e-05	0.00034163	protein_coding	THRAP3
ENSG00000152061.23	2856.31	-1.08443	0.25459	-4.25953	2.04856e-05	0.000346059	protein_coding	RABGAP1L
ENSG00000025423.11	171.783	-0.672343	0.157894	-4.25818	2.06097e-05	0.000347842	protein_coding	HSD17B6
ENSG00000135898.10	38.4671	1.38609	0.325577	4.25733	2.06887e-05	0.000348861	protein_coding	GPR55
ENSG00000175782.11	332.006	0.844686	0.198468	4.25603	2.08085e-05	0.000350567	protein_coding	SLC35E3
ENSG00000188322.7	21.1187	2.21458	0.520831	4.25201	2.11861e-05	0.000356607	protein_coding	SBK1
ENSG00000113456.19	1263.36	-0.4682	0.110124	-4.25156	2.12289e-05	0.000357007	protein_coding	RAD1
ENSG00000231074.9	751.288	-0.398096	0.0936535	-4.25073	2.13074e-05	0.000358006	lncRNA	HCG18
ENSG00000198648.11	889.818	-0.791121	0.186148	-4.24995	2.13815e-05	0.00035893	protein_coding	STK39
ENSG00000116962.15	8.68755	5.41693	1.27525	4.24776	2.15922e-05	0.000362142	protein_coding	NID1
ENSG00000105926.15	884.07	-0.55577	0.130873	-4.24662	2.17021e-05	0.000363336	protein_coding	MPP6
ENSG00000143643.13	519.022	-0.463365	0.109113	-4.24666	2.16976e-05	0.000363336	protein_coding	TTC13
ENSG00000234127.9	1861.59	0.737048	0.173578	4.24621	2.17421e-05	0.00036368	protein_coding	TRIM26
ENSG00000186919.13	14.5902	2.83187	0.667043	4.24541	2.18197e-05	0.000364654	protein_coding	ZACN
ENSG00000168724.17	2065.29	0.580119	0.136736	4.24261	2.20935e-05	0.000368901	protein_coding	DNAJC21
ENSG00000123908.12	1731.64	-0.842237	0.198594	-4.241	2.22523e-05	0.000371221	protein_coding	AGO2
ENSG00000140931.20	128.896	0.836103	0.197344	4.23677	2.26754e-05	0.000377943	protein_coding	CMTM3
ENSG00000196110.8	302.715	1.00203	0.236578	4.2355	2.28047e-05	0.000379762	protein_coding	ZNF699
ENSG00000103066.13	208.248	1.00706	0.237786	4.23516	2.2839e-05	0.000379994	protein_coding	PLA2G15
ENSG00000164621.5	12.208	2.54871	0.602014	4.23364	2.29937e-05	0.00038223	lncRNA	SMAD5-AS1
ENSG00000263465.4	701.613	0.810881	0.191597	4.23222	2.31392e-05	0.000384308	protein_coding	SRSF8
ENSG00000159200.18	164.509	0.70155	0.165813	4.23096	2.32691e-05	0.000386123	protein_coding	RCAN1
ENSG00000284640.1	15.985	5.39768	1.27689	4.22722	2.36601e-05	0.000392265	lncRNA	AL590434.2
ENSG00000157637.13	837.834	-0.99962	0.236545	-4.22592	2.37965e-05	0.000394177	protein_coding	SLC38A10
ENSG00000060762.19	258.664	0.562576	0.133167	4.2246	2.39362e-05	0.000396141	protein_coding	MPC1
ENSG00000138018.18	3008.61	-0.562602	0.133334	-4.2195	2.44842e-05	0.000404778	protein_coding	SELENOI
ENSG00000213551.7	2665.05	-0.542229	0.12851	-4.21935	2.45013e-05	0.000404778	protein_coding	DNAJC9
ENSG00000137103.20	100.924	0.782957	0.185584	4.21888	2.45523e-05	0.000404908	protein_coding	TMEM8B
ENSG00000165801.10	17.2834	2.43761	0.577761	4.21906	2.45325e-05	0.000404908	protein_coding	ARHGEF40
ENSG00000047634.15	9.43338	5.34555	1.26796	4.21586	2.48827e-05	0.000409278	protein_coding	SCML1
ENSG00000126088.14	1732.74	0.463343	0.109905	4.21586	2.48828e-05	0.000409278	protein_coding	UROD
ENSG00000198369.10	421.874	-0.690183	0.163709	-4.21591	2.48777e-05	0.000409278	protein_coding	SPRED2
ENSG00000072694.21	221.324	0.857877	0.203576	4.21403	2.50855e-05	0.000412251	protein_coding	FCGR2B
ENSG00000144535.19	320.513	-0.690867	0.164071	-4.21077	2.54503e-05	0.00041788	protein_coding	DIS3L2
ENSG00000138686.10	943.236	0.710176	0.16874	4.20869	2.56855e-05	0.000421373	protein_coding	BBS7
ENSG00000106829.19	715.568	0.603168	0.143341	4.20793	2.57722e-05	0.000422425	protein_coding	TLE4
ENSG00000160199.15	384.602	-0.547828	0.130352	-4.20267	2.63781e-05	0.000431979	protein_coding	PKNOX1
ENSG00000163947.11	2841.21	-0.504994	0.120215	-4.20076	2.66022e-05	0.000435269	protein_coding	ARHGEF3
ENSG00000135677.11	884.595	0.518149	0.123373	4.19984	2.671e-05	0.000436627	protein_coding	GNS
ENSG00000206527.10	1065.28	-0.565956	0.134762	-4.19966	2.67318e-05	0.000436627	protein_coding	HACD2
ENSG00000186301.8	21.8212	1.52173	0.362607	4.19663	2.70917e-05	0.000442121	unprocessed_pseudogene	MST1P2
ENSG00000127191.18	539.167	-0.961835	0.229207	-4.19636	2.71235e-05	0.000442254	protein_coding	TRAF2
ENSG00000011275.18	1029.8	-0.624247	0.148817	-4.19474	2.73191e-05	0.000445056	protein_coding	RNF216
ENSG00000115459.18	232.883	0.699464	0.166812	4.19313	2.75126e-05	0.00044782	protein_coding	ELMOD3
ENSG00000108784.10	161.471	-0.8152	0.194452	-4.19229	2.76151e-05	0.000449098	protein_coding	NAGLU
ENSG00000141179.14	387.674	0.487118	0.116209	4.19175	2.76813e-05	0.000449785	protein_coding	PCTP
ENSG00000233834.6	222.411	0.882682	0.210737	4.18856	2.80735e-05	0.000455763	lncRNA	AC005083.1
ENSG00000105246.6	43.437	3.82547	0.913474	4.18783	2.81635e-05	0.0004566	protein_coding	EBI3
ENSG00000258441.1	197.901	-0.999949	0.23878	-4.18775	2.81737e-05	0.0004566	lncRNA	LINC00641
ENSG00000115687.14	657.469	-0.740362	0.17682	-4.1871	2.82543e-05	0.000456984	protein_coding	PASK
ENSG00000198728.11	1326.96	0.707441	0.168948	4.18734	2.82241e-05	0.000456984	protein_coding	LDB1
ENSG00000234176.1	15.577	-1.95261	0.466355	-4.18697	2.82706e-05	0.000456984	processed_pseudogene	HSPA8P1
ENSG00000100949.14	418.794	0.96395	0.230354	4.18465	2.85602e-05	0.000461268	protein_coding	RABGGTA
ENSG00000115194.11	168.586	1.05731	0.252744	4.18331	2.873e-05	0.000463611	protein_coding	SLC30A3
ENSG00000131351.15	615.85	-0.603521	0.144298	-4.18246	2.88375e-05	0.000464946	protein_coding	HAUS8
ENSG00000137404.14	195.072	-0.760369	0.181826	-4.18185	2.89143e-05	0.000465783	protein_coding	NRM
ENSG00000151689.13	68.5778	1.16427	0.278451	4.18123	2.89938e-05	0.000466663	protein_coding	INPP1
ENSG00000010282.15	3.39831	5.55537	1.3289	4.18043	2.90963e-05	0.000467911	protein_coding	HHATL
ENSG00000198176.13	2411.12	-0.737307	0.176478	-4.17791	2.94206e-05	0.000472721	protein_coding	TFDP1
ENSG00000105519.18	34.103	1.27303	0.304925	4.1749	2.98118e-05	0.000478188	protein_coding	CAPS
ENSG00000136731.13	4823.45	-0.413406	0.0990212	-4.17493	2.98082e-05	0.000478188	protein_coding	UGGT1
ENSG00000155561.15	4315.58	-0.482835	0.115683	-4.17376	2.99611e-05	0.000480171	protein_coding	NUP205
ENSG00000123213.23	658.622	-0.56321	0.135009	-4.17165	3.02399e-05	0.000483812	protein_coding	NLN
ENSG00000149480.7	9087.96	0.961248	0.230417	4.17177	3.02237e-05	0.000483812	protein_coding	MTA2
ENSG00000164663.14	496.812	-0.68478	0.16417	-4.17116	3.03057e-05	0.000484451	protein_coding	USP49
ENSG00000111880.16	656.902	-0.693113	0.166245	-4.16923	3.05634e-05	0.000488155	protein_coding	RNGTT
ENSG00000119242.8	83.356	0.945677	0.226884	4.1681	3.07146e-05	0.000490153	protein_coding	CCDC92
ENSG00000065357.20	223.004	0.802589	0.1926	4.16713	3.08455e-05	0.000491226	protein_coding	DGKA
ENSG00000181090.21	994.581	-0.882222	0.211715	-4.16702	3.08604e-05	0.000491226	protein_coding	EHMT1
ENSG00000280594.1	48.2903	1.19187	0.286003	4.16733	3.08193e-05	0.000491226	lncRNA	BTG3-AS1
ENSG00000136261.15	1676.42	-0.652946	0.15674	-4.16578	3.10286e-05	0.000493484	protein_coding	BZW2
ENSG00000138795.10	730.496	-0.490853	0.117859	-4.16476	3.11678e-05	0.000495277	protein_coding	LEF1
ENSG00000197530.12	589.583	1.37678	0.330635	4.16406	3.12635e-05	0.000496378	protein_coding	MIB2
ENSG00000089682.16	556.548	0.830447	0.199484	4.16298	3.1412e-05	0.000498313	protein_coding	RBM41
ENSG00000189366.9	61.9553	1.12692	0.270789	4.16163	3.15986e-05	0.000500849	protein_coding	ALG1L
ENSG00000033867.16	2647.26	-0.82185	0.197515	-4.16094	3.16938e-05	0.00050151	protein_coding	SLC4A7
ENSG00000182809.11	4.40301	5.48602	1.31841	4.1611	3.16716e-05	0.00050151	protein_coding	CRIP2
ENSG00000149575.7	16.7513	1.77388	0.42652	4.15896	3.19701e-05	0.000505457	protein_coding	SCN2B
ENSG00000175175.6	586.763	-0.554082	0.133251	-4.15819	3.20772e-05	0.000506723	protein_coding	PPM1E
ENSG00000145375.8	651.231	-0.601352	0.14467	-4.15673	3.22842e-05	0.000509563	protein_coding	SPATA5
ENSG00000132466.19	3262.77	-0.560454	0.13489	-4.15489	3.25449e-05	0.000513247	protein_coding	ANKRD17
ENSG00000205707.11	371.408	1.18652	0.285587	4.15466	3.25771e-05	0.000513322	protein_coding	ETFRF1
ENSG00000086712.13	2196.87	-0.563265	0.135611	-4.15354	3.27376e-05	0.000515417	protein_coding	TXLNG
ENSG00000138814.17	1160.44	-0.862292	0.207782	-4.14998	3.32505e-05	0.000523053	protein_coding	PPP3CA
ENSG00000005810.18	3925.09	-0.559552	0.134861	-4.14911	3.33768e-05	0.000524601	protein_coding	MYCBP2
ENSG00000196756.13	640.708	-0.690875	0.16652	-4.1489	3.34077e-05	0.000524646	lncRNA	SNHG17
ENSG00000106771.13	1689.52	-0.408862	0.0985777	-4.14761	3.35959e-05	0.000527161	protein_coding	TMEM245
ENSG00000121964.14	598.297	-0.748917	0.180576	-4.14738	3.36302e-05	0.000527258	protein_coding	GTDC1
ENSG00000166582.10	854.525	-0.769824	0.185627	-4.14716	3.3662e-05	0.000527316	protein_coding	CENPV
ENSG00000186638.16	651.689	-0.576763	0.139119	-4.14582	3.386e-05	0.000529974	protein_coding	KIF24
ENSG00000134900.12	3608.42	-0.377041	0.0909624	-4.14502	3.39787e-05	0.000531389	protein_coding	TPP2
ENSG00000150995.19	802.972	-0.755541	0.182289	-4.14475	3.40187e-05	0.00053157	protein_coding	ITPR1
ENSG00000101680.15	7.98344	5.28375	1.27526	4.14326	3.42404e-05	0.000534589	protein_coding	LAMA1
ENSG00000014138.9	319.951	-0.67878	0.163889	-4.14171	3.44728e-05	0.000537771	protein_coding	POLA2
ENSG00000136943.11	114.369	1.26632	0.306025	4.13797	3.50386e-05	0.000545941	protein_coding	CTSV
ENSG00000166938.13	1054.14	-0.504705	0.121972	-4.13787	3.50548e-05	0.000545941	protein_coding	DIS3L
ENSG00000153904.20	413.674	-0.779084	0.188291	-4.13766	3.50863e-05	0.000545978	protein_coding	DDAH1
ENSG00000135597.18	471.772	-0.573376	0.138629	-4.13603	3.53362e-05	0.00054941	protein_coding	REPS1
ENSG00000073331.18	525.538	-0.764891	0.18512	-4.13186	3.59839e-05	0.000559017	protein_coding	ALPK1
ENSG00000105641.4	14.1666	4.53758	1.09847	4.1308	3.61496e-05	0.000561126	protein_coding	SLC5A5
ENSG00000285244.1	16.133	3.00167	0.726698	4.13057	3.61871e-05	0.000561244	lncRNA	DINOL
ENSG00000049541.11	1235.71	-0.765587	0.185531	-4.12646	3.68392e-05	0.000570472	protein_coding	RFC2
ENSG00000167695.15	553.103	-0.874382	0.211898	-4.12644	3.68429e-05	0.000570472	protein_coding	TLCD3A
ENSG00000158169.13	430.502	-0.682812	0.165571	-4.12399	3.72373e-05	0.000575153	protein_coding	FANCC
ENSG00000183828.15	94.3785	1.05872	0.256703	4.12432	3.7184e-05	0.000575153	protein_coding	NUDT14
ENSG00000185238.13	1328.21	-0.493643	0.119699	-4.12402	3.72322e-05	0.000575153	protein_coding	PRMT3
ENSG00000105223.20	541.224	0.740408	0.179611	4.12229	3.75118e-05	0.000578162	protein_coding	PLD3
ENSG00000125726.11	3693.16	0.742014	0.180004	4.12222	3.75246e-05	0.000578162	protein_coding	CD70
ENSG00000256663.1	71.6591	-1.53584	0.372555	-4.12247	3.74836e-05	0.000578162	processed_pseudogene	AC112777.1
ENSG00000107438.9	229.616	1.01949	0.247335	4.12189	3.75774e-05	0.0005785	protein_coding	PDLIM1
ENSG00000140534.14	784.728	-0.592868	0.143846	-4.12154	3.76349e-05	0.000578911	protein_coding	TICRR
ENSG00000169499.15	1084.7	-0.717086	0.174011	-4.12091	3.77376e-05	0.000580014	protein_coding	PLEKHA2
ENSG00000128274.17	42.2467	-1.28499	0.311903	-4.11984	3.79141e-05	0.000582251	protein_coding	A4GALT
ENSG00000137513.10	692.995	-0.591003	0.143497	-4.11857	3.81224e-05	0.00058497	protein_coding	NARS2
ENSG00000119408.16	848.024	-0.786054	0.19096	-4.11632	3.84962e-05	0.000590222	protein_coding	NEK6
ENSG00000163803.13	17.4885	2.14096	0.520256	4.1152	3.86845e-05	0.000592625	protein_coding	PLB1
ENSG00000141401.12	169.236	-1.11321	0.270574	-4.11426	3.88418e-05	0.000594549	protein_coding	IMPA2
ENSG00000119314.15	5505.78	0.679127	0.165219	4.11047	3.94862e-05	0.00060392	protein_coding	PTBP3
ENSG00000123096.11	62.1468	-1.19217	0.290172	-4.10848	3.9827e-05	0.000608635	protein_coding	SSPN
ENSG00000172007.7	454.559	0.742876	0.180934	4.10578	4.02961e-05	0.000615303	protein_coding	RAB33B
ENSG00000123146.20	204.553	1.01228	0.246626	4.10451	4.0518e-05	0.000618188	protein_coding	ADGRE5
ENSG00000250770.3	5.97954	5.46282	1.33225	4.10045	4.12354e-05	0.000628623	transcribed_unprocessed_pseudogene	AC005865.1
ENSG00000226648.2	38.7535	1.66848	0.406961	4.09986	4.13402e-05	0.000629708	lncRNA	PLCG1-AS1
ENSG00000137843.12	52.6397	1.77233	0.43232	4.09959	4.13884e-05	0.00062993	protein_coding	PAK6
ENSG00000278952.1	12.8488	2.65512	0.647919	4.09792	4.16875e-05	0.000633968	TEC	AP003068.4
ENSG00000175155.10	198.074	0.705174	0.172129	4.09678	4.18937e-05	0.000636587	protein_coding	YPEL2
ENSG00000170270.5	798.892	-0.583544	0.14251	-4.09475	4.22618e-05	0.000641142	protein_coding	GON7
ENSG00000275160.1	27.7251	-1.55133	0.378854	-4.0948	4.22529e-05	0.000641142	processed_pseudogene	AL354718.1
ENSG00000058404.20	17.1861	2.2228	0.542892	4.09437	4.23326e-05	0.000641178	protein_coding	CAMK2B
ENSG00000174791.11	45.761	1.37448	0.335696	4.09443	4.23213e-05	0.000641178	protein_coding	RIN1
ENSG00000108021.20	4849.95	-0.474025	0.115895	-4.09013	4.31129e-05	0.000652469	protein_coding	TASOR2
ENSG00000138346.15	1974.13	-0.682723	0.167021	-4.08765	4.35766e-05	0.000658956	protein_coding	DNA2
ENSG00000083635.8	265.895	-0.535588	0.131043	-4.08711	4.36773e-05	0.000659946	protein_coding	NUFIP1
ENSG00000071189.21	2835.34	0.641434	0.156972	4.0863	4.38301e-05	0.000661722	protein_coding	SNX13
ENSG00000111788.10	359.429	-0.635367	0.155502	-4.0859	4.39058e-05	0.000662331	unprocessed_pseudogene	AC009533.1
ENSG00000167103.12	30.4097	1.3788	0.33765	4.08353	4.43575e-05	0.000668608	protein_coding	PIP5KL1
ENSG00000135253.14	179.836	0.882838	0.21625	4.08249	4.45562e-05	0.000670934	protein_coding	KCP
ENSG00000214212.9	211.125	0.689609	0.168928	4.08227	4.4597e-05	0.000670934	protein_coding	C19orf38
ENSG00000260032.2	4581.92	0.722893	0.177086	4.08216	4.46192e-05	0.000670934	lncRNA	NORAD
ENSG00000163312.11	560.404	0.404296	0.0990862	4.08024	4.49885e-05	0.000675945	protein_coding	HELQ
ENSG00000248599.2	16.2185	2.31426	0.567258	4.07974	4.50866e-05	0.000676877	lncRNA	AC018781.1
ENSG00000265451.1	47.8553	1.23586	0.30311	4.07726	4.55703e-05	0.000683591	lncRNA	AC012447.1
ENSG00000137449.16	141.961	1.12587	0.276164	4.07683	4.56543e-05	0.000684303	protein_coding	CPEB2
ENSG00000170471.15	1908.97	0.593595	0.145683	4.07456	4.61005e-05	0.00069044	protein_coding	RALGAPB
ENSG00000103043.15	797.987	-0.742581	0.182307	-4.07325	4.63614e-05	0.000693793	protein_coding	VAC14
ENSG00000132182.12	3619.86	-0.840462	0.206605	-4.06796	4.74258e-05	0.000709156	protein_coding	NUP210
ENSG00000128050.8	11468.1	-0.592831	0.145791	-4.06631	4.77642e-05	0.000713078	protein_coding	PAICS
ENSG00000136709.12	2279.39	-0.293626	0.0722082	-4.06639	4.77476e-05	0.000713078	protein_coding	WDR33
ENSG00000169375.16	1295.11	-0.619772	0.152426	-4.06606	4.78141e-05	0.000713256	protein_coding	SIN3A
ENSG00000160460.16	48.4993	0.976896	0.240481	4.06226	4.8599e-05	0.000724388	protein_coding	SPTBN4
ENSG00000136891.14	2042.95	-0.452417	0.111454	-4.05922	4.92366e-05	0.000732009	protein_coding	TEX10
ENSG00000160181.9	4.42856	5.39332	1.3287	4.05908	4.92665e-05	0.000732009	protein_coding	TFF2
ENSG00000203667.10	572.076	0.496548	0.12232	4.05942	4.91939e-05	0.000732009	protein_coding	COX20
ENSG00000245614.4	123.969	-0.635781	0.156629	-4.05915	4.92515e-05	0.000732009	lncRNA	DDX11-AS1
ENSG00000065559.15	1456.8	0.343717	0.0846927	4.05841	4.94087e-05	0.00073354	protein_coding	MAP2K4
ENSG00000134013.16	840.74	-0.913773	0.225191	-4.05777	4.95433e-05	0.000734957	protein_coding	LOXL2
ENSG00000135932.11	4770.01	-0.584913	0.144247	-4.05494	5.01474e-05	0.000743331	protein_coding	CAB39
ENSG00000118473.22	25.1185	1.64788	0.406461	4.05422	5.03021e-05	0.000745035	protein_coding	SGIP1
ENSG00000141219.15	1257.96	0.39029	0.0962826	4.05358	5.04392e-05	0.000746477	protein_coding	C17orf80
ENSG00000165915.14	320.592	0.83708	0.206515	4.05336	5.04872e-05	0.000746598	protein_coding	SLC39A13
ENSG00000150712.11	1520.14	-0.81697	0.201581	-4.05281	5.06056e-05	0.000747759	protein_coding	MTMR12
ENSG00000104064.17	1009.88	-0.547648	0.135152	-4.0521	5.07606e-05	0.000749044	protein_coding	GABPB1
ENSG00000128891.15	505.457	0.665575	0.164257	4.05204	5.07725e-05	0.000749044	protein_coding	CCDC32
ENSG00000139324.12	1065.3	0.872174	0.215294	4.05108	5.09819e-05	0.000751542	protein_coding	TMTC3
ENSG00000078269.15	136.779	-0.90606	0.223927	-4.04623	5.20488e-05	0.000766667	protein_coding	SYNJ2
ENSG00000204438.11	605.472	-0.512762	0.126782	-4.04445	5.24452e-05	0.000771899	protein_coding	GPANK1
ENSG00000157106.17	4147.31	-0.537035	0.13285	-4.0424	5.29059e-05	0.000778069	protein_coding	SMG1
ENSG00000111653.20	565.877	0.504134	0.124732	4.04175	5.30532e-05	0.000779624	protein_coding	ING4
ENSG00000064703.12	1362.28	-0.367042	0.0908362	-4.0407	5.32912e-05	0.000782509	protein_coding	DDX20
ENSG00000118369.13	76.1994	0.970707	0.240244	4.04051	5.33361e-05	0.000782556	protein_coding	USP35
ENSG00000110315.7	702.666	0.705481	0.17465	4.0394	5.35889e-05	0.00078565	protein_coding	RNF141
ENSG00000113360.16	939.677	-0.500167	0.123845	-4.03865	5.37593e-05	0.000786917	protein_coding	DROSHA
ENSG00000160703.16	198.415	1.00602	0.249094	4.03871	5.37452e-05	0.000786917	protein_coding	NLRX1
ENSG00000177463.15	664.289	-0.627069	0.15539	-4.03546	5.4496e-05	0.000797078	protein_coding	NR2C2
ENSG00000225039.1	30.064	1.57429	0.390454	4.03195	5.53156e-05	0.000808435	lncRNA	LINC01058
ENSG00000087448.11	1530.01	-0.437174	0.10848	-4.02998	5.57825e-05	0.000814059	protein_coding	KLHL42
ENSG00000148400.12	392.858	1.31578	0.326499	4.02996	5.57872e-05	0.000814059	protein_coding	NOTCH1
ENSG00000099785.10	184.865	0.844776	0.209661	4.02924	5.59573e-05	0.000815906	protein_coding	MARCHF2
ENSG00000133424.20	132.651	-0.838452	0.208328	-4.02467	5.70556e-05	0.000831274	protein_coding	LARGE1
ENSG00000205302.7	4623.22	0.776567	0.192979	4.0241	5.71945e-05	0.000832651	protein_coding	SNX2
ENSG00000235513.2	113.273	3.38602	0.841629	4.02317	5.74203e-05	0.000835289	lncRNA	L3MBTL2-AS1
ENSG00000196391.11	42.8451	1.15845	0.287972	4.02278	5.7516e-05	0.000836034	protein_coding	ZNF774
ENSG00000170791.18	2327.98	0.455579	0.113259	4.02247	5.75912e-05	0.000836477	protein_coding	CHCHD7
ENSG00000130270.16	57.5148	1.03245	0.256809	4.02032	5.81204e-05	0.000842857	protein_coding	ATP8B3
ENSG00000182963.10	458.877	-0.70443	0.175216	-4.02036	5.81096e-05	0.000842857	protein_coding	GJC1
ENSG00000262179.3	4.43385	5.50445	1.36929	4.01993	5.82157e-05	0.000843588	protein_coding	MYMX
ENSG00000180871.8	16.1971	3.61198	0.898648	4.01935	5.83592e-05	0.000845014	protein_coding	CXCR2
ENSG00000138698.15	1110.57	-0.527989	0.131379	-4.01881	5.84917e-05	0.000845627	protein_coding	RAP1GDS1
ENSG00000168003.16	4571.39	-0.68966	0.171605	-4.01887	5.84774e-05	0.000845627	protein_coding	SLC3A2
ENSG00000179832.17	300.873	-0.896942	0.223218	-4.01823	5.86363e-05	0.000847065	protein_coding	MROH1
ENSG00000168036.18	8825.91	0.344355	0.0857625	4.01522	5.939e-05	0.000857292	protein_coding	CTNNB1
ENSG00000004534.15	2006.12	-0.407001	0.101449	-4.01188	6.02367e-05	0.000868844	protein_coding	RBM6
ENSG00000168209.5	5177.16	0.894351	0.222948	4.01147	6.03409e-05	0.000869679	protein_coding	DDIT4
ENSG00000089022.14	1069.41	-0.546568	0.136281	-4.01059	6.05673e-05	0.000872272	protein_coding	MAPKAPK5
ENSG00000160193.12	503.626	-1.13657	0.283427	-4.01009	6.06952e-05	0.000873443	protein_coding	WDR4
ENSG00000113658.18	3500.57	0.510243	0.127257	4.00953	6.08399e-05	0.000874853	protein_coding	SMAD5
ENSG00000231066.3	35.7682	-1.41331	0.35251	-4.00928	6.09029e-05	0.000875088	processed_pseudogene	NPM1P9
ENSG00000126215.14	1237.99	-0.915362	0.228351	-4.00858	6.10862e-05	0.00087705	protein_coding	XRCC3
ENSG00000033030.15	1199.44	-0.353659	0.0882459	-4.00766	6.13246e-05	0.000879799	protein_coding	ZCCHC8
ENSG00000235919.4	111.503	0.777782	0.194189	4.00528	6.19442e-05	0.000888008	lncRNA	ASH1L-AS1
ENSG00000131788.16	283.323	0.727038	0.181535	4.00496	6.20289e-05	0.000888544	protein_coding	PIAS3
ENSG00000090054.15	1397.67	0.455119	0.11368	4.00352	6.24062e-05	0.000893265	protein_coding	SPTLC1
ENSG00000101004.15	47.9634	1.01329	0.253193	4.00206	6.27928e-05	0.000898114	protein_coding	NINL
ENSG00000121064.13	581.101	0.591474	0.147814	4.00146	6.2952e-05	0.000899705	protein_coding	SCPEP1
ENSG00000169689.15	612.594	-0.894221	0.22359	-3.99937	6.35101e-05	0.00090699	protein_coding	CENPX
ENSG00000162613.16	4972.69	-0.380714	0.0951998	-3.99911	6.35819e-05	0.000907324	protein_coding	FUBP1
ENSG00000146006.8	11.1426	5.12268	1.28106	3.99878	6.36698e-05	0.000907888	protein_coding	LRRTM2
ENSG00000114270.17	86.6022	1.17322	0.29342	3.99844	6.3762e-05	0.000908511	protein_coding	COL7A1
ENSG00000023171.18	42.2067	-1.85799	0.464926	-3.99631	6.43382e-05	0.00091533	protein_coding	GRAMD1B
ENSG00000107937.19	3001.73	-0.648619	0.162302	-3.99638	6.43177e-05	0.00091533	protein_coding	GTPBP4
ENSG00000277534.1	53.4105	1.1421	0.285891	3.99486	6.47317e-05	0.00092023	lncRNA	AC007996.1
ENSG00000249669.10	24.4925	1.52407	0.381652	3.99336	6.51424e-05	0.000925367	lncRNA	CARMN
ENSG00000205277.9	4.32686	5.4076	1.35423	3.99313	6.52063e-05	0.000925574	protein_coding	MUC12
ENSG00000125731.13	101.035	0.910995	0.228203	3.99203	6.55094e-05	0.000929174	protein_coding	SH2D3A
ENSG00000187742.15	1076.41	-0.428084	0.107242	-3.99174	6.55889e-05	0.000929598	protein_coding	SECISBP2
ENSG00000156219.16	8.25057	5.12983	1.28568	3.98999	6.60764e-05	0.000935799	protein_coding	ART3
ENSG00000174132.9	85.9313	0.850341	0.213168	3.98906	6.63354e-05	0.000938759	protein_coding	FAM174A
ENSG00000275183.2	138.33	-0.752419	0.188656	-3.98832	6.65439e-05	0.000940999	protein_coding	LENG9
ENSG00000059728.11	398.324	0.55454	0.139182	3.98427	6.76883e-05	0.00095646	protein_coding	MXD1
ENSG00000100479.13	724.875	-0.767935	0.192837	-3.98231	6.82489e-05	0.000963656	protein_coding	POLE2
ENSG00000230074.3	80.3251	1.02378	0.257122	3.98167	6.84317e-05	0.00096551	lncRNA	AL162231.2
ENSG00000165724.6	798.413	-0.802586	0.201602	-3.98104	6.86148e-05	0.000967366	protein_coding	ZMYND19
ENSG00000141068.14	103.358	0.984802	0.247451	3.97978	6.89787e-05	0.000971765	protein_coding	KSR1
ENSG00000263731.1	209.63	-1.05137	0.26432	-3.97764	6.96037e-05	0.000979835	lncRNA	AC145207.5
ENSG00000237429.1	8.13501	3.01372	0.75773	3.9773	6.97021e-05	0.000980484	lncRNA	BX293535.1
ENSG00000187498.16	7.95805	5.10594	1.28392	3.97683	6.98392e-05	0.000981675	protein_coding	COL4A1
ENSG00000135127.11	1296.21	-0.647376	0.162905	-3.97395	7.06897e-05	0.000992886	protein_coding	BICDL1
ENSG00000286416.1	66.9144	0.931719	0.234727	3.96937	7.20639e-05	0.00101143	lncRNA	AL442067.3
ENSG00000268858.2	115.097	-0.761796	0.192087	-3.9659	7.31198e-05	0.00102548	lncRNA	AL118506.1
ENSG00000128951.14	3246.95	-0.580938	0.146496	-3.96556	7.3225e-05	0.00102619	protein_coding	DUT
ENSG00000143771.12	930.86	0.62942	0.158733	3.96529	7.3308e-05	0.00102659	protein_coding	CNIH4
ENSG00000117586.11	16.9358	3.40005	0.857771	3.96383	7.3758e-05	0.00103144	protein_coding	TNFSF4
ENSG00000134882.16	707.755	-0.426292	0.107546	-3.9638	7.37646e-05	0.00103144	protein_coding	UBAC2
ENSG00000247796.3	143.446	0.989153	0.249731	3.96088	7.46753e-05	0.0010434	lncRNA	AC008966.1
ENSG00000226200.7	97.757	0.717224	0.181086	3.96069	7.47347e-05	0.00104345	lncRNA	SGMS1-AS1
ENSG00000229539.1	16.0059	1.94297	0.490618	3.96025	7.48701e-05	0.00104456	lncRNA	PANK2-AS1
ENSG00000135956.9	605.555	0.696464	0.175937	3.9586	7.5391e-05	0.00105105	protein_coding	TMEM127
ENSG00000278540.5	1822.29	-0.829627	0.209722	-3.95583	7.62684e-05	0.00106249	protein_coding	ACACA
ENSG00000167874.7	17.822	1.74312	0.440747	3.95492	7.65597e-05	0.00106575	protein_coding	TMEM88
ENSG00000132718.9	627.878	0.55212	0.139684	3.95265	7.72911e-05	0.00107514	protein_coding	SYT11
ENSG00000181929.13	1103.25	0.539164	0.136505	3.94976	7.82287e-05	0.00108737	protein_coding	PRKAG1
ENSG00000140105.18	3200.72	-0.741551	0.187864	-3.94727	7.9048e-05	0.00109795	protein_coding	WARS1
ENSG00000135446.17	4321.03	-0.722201	0.182973	-3.94704	7.91239e-05	0.00109819	protein_coding	CDK4
ENSG00000113916.18	3935.29	-0.597196	0.151344	-3.94596	7.94807e-05	0.00110232	protein_coding	BCL6
ENSG00000204217.15	147.956	1.06106	0.268913	3.94574	7.95541e-05	0.00110253	protein_coding	BMPR2
ENSG00000185130.5	8186.84	-0.683825	0.17334	-3.94499	7.98026e-05	0.00110515	protein_coding	H2BC13
ENSG00000107223.13	2870.24	-0.819635	0.20788	-3.94283	8.0526e-05	0.0011139	protein_coding	EDF1
ENSG00000173894.11	409.737	-0.925957	0.234851	-3.94275	8.0553e-05	0.0011139	protein_coding	CBX2
ENSG00000178803.12	12.4031	2.19078	0.555865	3.94121	8.10706e-05	0.00112023	lncRNA	ADORA2A-AS1
ENSG00000159147.18	837.345	-0.504897	0.128136	-3.94031	8.13755e-05	0.00112362	protein_coding	DONSON
ENSG00000154822.18	1530.96	0.418131	0.106138	3.93951	8.16476e-05	0.00112654	protein_coding	PLCL2
ENSG00000144655.15	283.933	1.04368	0.264996	3.93846	8.20056e-05	0.00113065	protein_coding	CSRNP1
ENSG00000109685.18	3492.27	-0.66195	0.168113	-3.93753	8.23241e-05	0.00113421	protein_coding	NSD2
ENSG00000186594.14	315.009	0.716443	0.182023	3.936	8.28521e-05	0.00114065	lncRNA	MIR22HG
ENSG00000265702.2	12.0419	3.79786	0.965127	3.93509	8.3165e-05	0.00114411	lncRNA	AC005821.1
ENSG00000188677.14	115.275	-1.11251	0.282773	-3.9343	8.34411e-05	0.00114707	protein_coding	PARVB
ENSG00000238197.6	36.6457	1.36718	0.34757	3.93355	8.37014e-05	0.00114981	lncRNA	PAXBP1-AS1
ENSG00000233360.4	53.2304	1.17034	0.297653	3.9319	8.42769e-05	0.00115686	lncRNA	Z83844.2
ENSG00000197696.10	168.256	1.1123	0.28308	3.92928	8.52008e-05	0.00116869	protein_coding	NMB
ENSG00000108395.14	1345.47	-0.37922	0.0965387	-3.92816	8.55981e-05	0.00117328	protein_coding	TRIM37
ENSG00000209482.1	177.723	0.719783	0.183301	3.92678	8.60891e-05	0.00117915	snoRNA	SNORD83A
ENSG00000173020.11	2154.39	-0.747603	0.190407	-3.92633	8.62515e-05	0.00118051	protein_coding	GRK2
ENSG00000136861.18	1319.67	-0.484323	0.123377	-3.92554	8.65362e-05	0.00118355	protein_coding	CDK5RAP2
ENSG00000162738.6	7.78727	5.14169	1.30995	3.92509	8.66987e-05	0.0011849	protein_coding	VANGL2
ENSG00000113013.15	15275.3	-0.389313	0.0992122	-3.92404	8.70751e-05	0.00118918	protein_coding	HSPA9
ENSG00000080947.15	70.7718	0.974752	0.248426	3.92372	8.71927e-05	0.00118992	transcribed_unprocessed_pseudogene	CROCCP3
ENSG00000113532.13	1610.08	-0.651659	0.166094	-3.92343	8.72971e-05	0.00119048	protein_coding	ST8SIA4
ENSG00000146872.17	1368.31	-0.450913	0.114958	-3.92243	8.7659e-05	0.00119455	protein_coding	TLK2
ENSG00000197558.13	11.3117	2.88173	0.734984	3.9208	8.82545e-05	0.00120179	transcribed_unitary_pseudogene	SSPO
ENSG00000165029.16	144.178	1.27746	0.325963	3.91903	8.89056e-05	0.00120977	protein_coding	ABCA1
ENSG00000132773.12	621.724	-0.884401	0.225681	-3.91882	8.89837e-05	0.00120983	protein_coding	TOE1
ENSG00000245552.7	39.0988	1.80328	0.460177	3.91867	8.90385e-05	0.00120983	lncRNA	AP000787.1
ENSG00000266100.1	4.82462	5.23921	1.33707	3.91843	8.91273e-05	0.00121016	lncRNA	AC007431.2
ENSG00000144580.13	3076.11	-0.403906	0.10313	-3.9165	8.98453e-05	0.00121902	protein_coding	CNOT9
ENSG00000048028.11	872.242	-0.517608	0.1322	-3.91534	9.02769e-05	0.00122399	protein_coding	USP28
ENSG00000156802.13	6660.91	-0.700199	0.178943	-3.91297	9.11692e-05	0.0012352	protein_coding	ATAD2
ENSG00000284703.1	62.554	-1.0521	0.269009	-3.91104	9.18989e-05	0.00124419	lncRNA	AL805961.1
ENSG00000150551.11	41.1585	1.28544	0.328789	3.90963	9.24372e-05	0.00124989	protein_coding	LYPD1
ENSG00000207448.1	3.38664	5.77951	1.47829	3.90959	9.24534e-05	0.00124989	snRNA	RNU6-520P
ENSG00000130940.15	411.753	1.00184	0.25639	3.90749	9.32608e-05	0.00125936	protein_coding	CASZ1
ENSG00000137731.14	25.3721	2.01212	0.514971	3.90724	9.33559e-05	0.00125936	protein_coding	FXYD2
ENSG00000137975.8	8.35796	4.50787	1.15367	3.90741	9.32901e-05	0.00125936	protein_coding	CLCA2
ENSG00000157107.14	317.923	0.809203	0.207144	3.90647	9.36538e-05	0.00126247	protein_coding	FCHO2
ENSG00000172731.14	253.565	-0.80948	0.207241	-3.90599	9.38416e-05	0.0012641	protein_coding	LRRC20
ENSG00000122678.17	491.201	-0.489472	0.125511	-3.89985	9.62536e-05	0.00129566	protein_coding	POLM
ENSG00000072274.13	9144.87	-0.553722	0.142053	-3.89798	9.69965e-05	0.00130472	protein_coding	TFRC
ENSG00000130038.10	760.086	-0.783445	0.201054	-3.89669	9.75153e-05	0.00131076	protein_coding	CRACR2A
ENSG00000166444.19	19.3883	1.91281	0.491017	3.89562	9.79494e-05	0.00131565	protein_coding	DENND2B
ENSG00000170962.13	1818.05	-0.806942	0.207276	-3.89308	9.89775e-05	0.00132851	protein_coding	PDGFD
ENSG00000196230.13	22325.3	-0.606309	0.155749	-3.89285	9.90743e-05	0.00132886	protein_coding	TUBB
ENSG00000186834.4	549.104	0.878004	0.22557	3.89239	9.92633e-05	0.00132949	protein_coding	HEXIM1
ENSG00000240445.4	37.7174	1.34566	0.345711	3.89243	9.92446e-05	0.00132949	protein_coding	FOXO3B
ENSG00000091592.16	196.052	0.750407	0.192807	3.89202	9.9415e-05	0.00133057	protein_coding	NLRP1
ENSG00000119685.20	524.571	-0.531294	0.136544	-3.891	9.98308e-05	0.00133461	protein_coding	TTLL5
ENSG00000183137.14	464.044	0.794762	0.20426	3.89093	9.9859e-05	0.00133461	protein_coding	CEP57L1
ENSG00000096060.14	1972.51	-0.860364	0.221293	-3.8879	0.000101116	0.00135045	protein_coding	FKBP5
ENSG00000113719.16	870.537	-0.584919	0.150503	-3.88644	0.000101725	0.0013567	protein_coding	ERGIC1
ENSG00000173221.14	1613.26	0.562223	0.144665	3.88638	0.000101749	0.0013567	protein_coding	GLRX
ENSG00000186141.9	1396.6	-0.408002	0.104986	-3.88626	0.000101801	0.0013567	protein_coding	POLR3C
ENSG00000145220.14	1175.67	-0.732523	0.18855	-3.88503	0.000102316	0.00136259	protein_coding	LYAR
ENSG00000112282.18	730.879	0.619126	0.159414	3.88376	0.000102853	0.0013683	protein_coding	MED23
ENSG00000117419.16	996.334	-0.70237	0.180852	-3.88367	0.000102891	0.0013683	protein_coding	ERI3
ENSG00000054148.18	1065.53	0.859299	0.22132	3.88261	0.000103339	0.00137329	protein_coding	PHPT1
ENSG00000197958.13	20960.8	-0.556794	0.14351	-3.87984	0.000104525	0.00138807	protein_coding	RPL12
ENSG00000245958.6	293.087	-0.585775	0.150988	-3.8796	0.000104628	0.00138844	transcribed_unprocessed_pseudogene	AC093752.1
ENSG00000113649.11	2335.18	-0.526976	0.135917	-3.8772	0.000105667	0.00140125	protein_coding	TCERG1
ENSG00000196498.13	494.382	-1.11925	0.288765	-3.87599	0.000106192	0.00140722	protein_coding	NCOR2
ENSG00000164362.21	57.9869	-1.33931	0.345618	-3.87513	0.000106569	0.00141121	protein_coding	TERT
ENSG00000152520.14	1001.23	-0.499114	0.128817	-3.8746	0.000106799	0.00141325	protein_coding	PAN3
ENSG00000168491.10	34.1431	1.39556	0.360396	3.8723	0.000107815	0.00142569	protein_coding	CCDC110
ENSG00000080345.18	6244.49	-0.599726	0.154943	-3.87063	0.000108554	0.00143407	protein_coding	RIF1
ENSG00000131864.10	4.77697	5.10735	1.31955	3.87053	0.000108601	0.00143407	protein_coding	USP29
ENSG00000134138.20	471.132	-0.495359	0.128089	-3.8673	0.000110048	0.00145215	protein_coding	MEIS2
ENSG00000120063.10	6548.72	-0.476012	0.123173	-3.86457	0.000111285	0.00146659	protein_coding	GNA13
ENSG00000235194.9	149.771	-0.641534	0.166005	-3.86454	0.000111299	0.00146659	protein_coding	PPP1R3E
ENSG00000119321.9	1091.61	-0.512664	0.132666	-3.86431	0.000111404	0.00146695	protein_coding	FKBP15
ENSG00000185669.6	38.0043	1.40649	0.364108	3.86283	0.000112082	0.00147484	protein_coding	SNAI3
ENSG00000260220.6	10.5202	4.97422	1.2878	3.86258	0.000112194	0.00147528	protein_coding	CCDC187
ENSG00000108424.10	12059.2	-0.647573	0.167752	-3.86031	0.000113243	0.00148803	protein_coding	KPNB1
ENSG00000198887.9	2073.96	-0.464636	0.120408	-3.85885	0.00011392	0.00149588	protein_coding	SMC5
ENSG00000141959.17	1671.23	-0.830214	0.215315	-3.85582	0.000115344	0.00151351	protein_coding	PFKL
ENSG00000247982.6	78.5978	1.07812	0.279692	3.85465	0.000115895	0.00151968	lncRNA	LINC00926
ENSG00000146707.14	106.836	0.899089	0.233275	3.85421	0.000116104	0.0015203	protein_coding	POMZP3
ENSG00000180801.14	5.46849	5.20834	1.35129	3.85434	0.000116044	0.0015203	protein_coding	ARSJ
ENSG00000261150.3	6.76264	5.09431	1.32271	3.8514	0.000117442	0.00153675	protein_coding	EPPK1
ENSG00000110108.10	937.447	-0.65809	0.170994	-3.84861	0.000118789	0.00155328	protein_coding	TMEM109
ENSG00000232112.3	6198.39	0.530291	0.137805	3.84812	0.000119026	0.00155531	protein_coding	TMA7
ENSG00000127951.7	105.874	0.911104	0.236877	3.84632	0.000119904	0.00156569	protein_coding	FGL2
ENSG00000107371.13	995.013	-0.480661	0.124993	-3.84549	0.000120312	0.00156991	protein_coding	EXOSC3
ENSG00000137501.17	148.248	0.949746	0.247071	3.84403	0.000121032	0.00157821	protein_coding	SYTL2
ENSG00000188848.16	1352.43	-0.451476	0.117543	-3.84096	0.000122552	0.00159693	protein_coding	BEND4
ENSG00000146842.17	1020.63	-0.539795	0.140552	-3.84054	0.000122763	0.00159746	protein_coding	TMEM209
ENSG00000285693.1	68.606	0.873636	0.227473	3.84061	0.000122727	0.00159746	lncRNA	AP002381.2
ENSG00000171735.19	668.731	-0.460656	0.120008	-3.83854	0.000123766	0.00160939	protein_coding	CAMTA1
ENSG00000273306.1	17.871	-1.41465	0.368577	-3.83814	0.000123971	0.00161093	lncRNA	AC018690.1
ENSG00000170776.22	2794.3	-0.519998	0.135507	-3.83742	0.000124333	0.00161453	protein_coding	AKAP13
ENSG00000152465.18	25.2497	1.68034	0.438061	3.83586	0.000125126	0.0016237	protein_coding	NMT2
ENSG00000229976.2	12.7027	3.76102	0.980998	3.83388	0.00012614	0.00163572	lncRNA	AL118523.1
ENSG00000085415.16	2496.65	-0.422078	0.110124	-3.83274	0.000126724	0.00164105	protein_coding	SEH1L
ENSG00000245532.9	5707.71	1.00397	0.261947	3.83274	0.000126726	0.00164105	lncRNA	NEAT1
ENSG00000159337.7	4.76367	5.09398	1.32918	3.83242	0.00012689	0.00164204	protein_coding	PLA2G4D
ENSG00000173992.9	305.226	0.760569	0.198569	3.83025	0.000128011	0.00165426	protein_coding	CCS
ENSG00000198042.11	2131.66	-0.519511	0.13563	-3.83037	0.000127953	0.00165426	protein_coding	MAK16
ENSG00000172006.12	98.3618	0.862351	0.225175	3.8297	0.0001283	0.00165686	protein_coding	ZNF554
ENSG00000131323.16	823.071	-0.758024	0.19796	-3.82919	0.000128568	0.00165917	protein_coding	TRAF3
ENSG00000101596.16	5615.43	-0.602153	0.157293	-3.82821	0.000129076	0.00166459	protein_coding	SMCHD1
ENSG00000225969.2	10.6481	2.78039	0.726531	3.82694	0.000129747	0.00167208	transcribed_unitary_pseudogene	ABHD11-AS1
ENSG00000091106.19	89.5238	0.82802	0.216405	3.82625	0.000130108	0.00167558	protein_coding	NLRC4
ENSG00000243417.1	29.1464	1.21672	0.318187	3.82391	0.000131352	0.00169045	processed_pseudogene	RPS3AP18
ENSG00000166562.9	2666.57	0.534397	0.139803	3.82252	0.000132097	0.00169887	protein_coding	SEC11C
ENSG00000147548.17	2014.93	-0.392747	0.102796	-3.82065	0.000133099	0.00171058	protein_coding	NSD3
ENSG00000166685.12	330.811	0.560298	0.146719	3.81884	0.000134079	0.001722	protein_coding	COG1
ENSG00000104228.13	1249.28	0.721849	0.189048	3.81834	0.000134352	0.00172432	protein_coding	TRIM35
ENSG00000163516.14	1018	-0.740351	0.193913	-3.81795	0.000134565	0.00172587	protein_coding	ANKZF1
ENSG00000148572.16	766.137	0.440334	0.115433	3.81462	0.000136395	0.00174814	protein_coding	NRBF2
ENSG00000164163.11	5238.02	-0.409185	0.107299	-3.8135	0.000137011	0.00175364	protein_coding	ABCE1
ENSG00000169599.13	513.991	0.546837	0.143389	3.81367	0.00013692	0.00175364	protein_coding	NFU1
ENSG00000186448.15	343.623	0.571085	0.149796	3.81242	0.000137611	0.00176013	protein_coding	ZNF197
ENSG00000261360.1	30.9655	1.43509	0.37652	3.81144	0.000138157	0.0017659	lncRNA	AC010491.1
ENSG00000221821.4	91.7478	0.862339	0.22636	3.80958	0.000139201	0.00177804	protein_coding	C6orf226
ENSG00000139970.17	6.83705	3.70824	0.973572	3.8089	0.000139584	0.00178172	protein_coding	RTN1
ENSG00000229981.8	8.60204	5.144	1.35074	3.80828	0.000139936	0.00178499	lncRNA	LINC01435
ENSG00000164815.11	1079.75	-0.404169	0.106152	-3.80746	0.000140403	0.00178864	protein_coding	ORC5
ENSG00000261167.1	63.8952	-0.934234	0.245371	-3.80744	0.000140413	0.00178864	lncRNA	AC107027.3
ENSG00000134757.5	8.78851	4.32787	1.13689	3.80678	0.000140791	0.0017912	protein_coding	DSG3
ENSG00000184640.18	7119.28	-0.772164	0.202841	-3.80675	0.000140805	0.0017912	protein_coding	SEPTIN9
ENSG00000161996.19	522.744	-0.889144	0.233673	-3.80507	0.000141762	0.00180216	protein_coding	WDR90
ENSG00000120438.12	5437.66	-0.68922	0.181163	-3.80442	0.000142134	0.00180566	protein_coding	TCP1
ENSG00000029534.21	34.0303	1.38569	0.364653	3.80002	0.000144684	0.00183666	protein_coding	ANK1
ENSG00000135074.16	1494.27	-0.635658	0.167284	-3.79987	0.00014477	0.00183666	protein_coding	ADAM19
ENSG00000154153.13	1147.21	-0.735674	0.19364	-3.79919	0.000145172	0.00184052	protein_coding	RETREG1
ENSG00000275221.2	3494.67	-0.874196	0.230126	-3.79877	0.000145417	0.00184237	protein_coding	H2AC15
ENSG00000063978.16	1962.13	-0.480472	0.126503	-3.79811	0.000145804	0.00184603	protein_coding	RNF4
ENSG00000142794.18	740.503	0.60757	0.160005	3.7972	0.000146341	0.00185158	protein_coding	NBPF3
ENSG00000112305.15	769.352	-0.533404	0.140582	-3.79426	0.000148086	0.00187168	protein_coding	SMAP1
ENSG00000205592.14	61.7548	2.47964	0.653536	3.79418	0.00014813	0.00187168	protein_coding	MUC19
ENSG00000170325.14	295.128	-0.540565	0.142485	-3.79383	0.000148344	0.00187313	protein_coding	PRDM10
ENSG00000184828.10	25.2661	2.91192	0.768038	3.79138	0.000149812	0.0018904	protein_coding	ZBTB7C
ENSG00000075711.21	1494.24	-0.479751	0.126581	-3.79006	0.000150611	0.00189919	protein_coding	DLG1
ENSG00000275835.5	768.785	-0.374727	0.0988792	-3.78974	0.000150805	0.00190036	protein_coding	TUBGCP5
ENSG00000109066.14	164.574	-0.858585	0.226771	-3.78614	0.000153005	0.00192679	protein_coding	TMEM104
ENSG00000076641.4	3418.99	-0.623288	0.164713	-3.78409	0.00015427	0.00194142	protein_coding	PAG1
ENSG00000160957.14	1445.43	-0.921725	0.243888	-3.7793	0.00015727	0.00197784	protein_coding	RECQL4
ENSG00000204977.10	1090.48	0.537199	0.14215	3.77911	0.000157391	0.00197804	protein_coding	TRIM13
ENSG00000185261.14	22.9628	1.77485	0.469817	3.77775	0.00015825	0.0019875	protein_coding	KIAA0825
ENSG00000264175.1	11.1279	4.86487	1.28805	3.77693	0.000158771	0.00199272	miRNA	MIR3189
ENSG00000185361.9	373.735	0.887843	0.235176	3.77523	0.00015986	0.00200504	protein_coding	TNFAIP8L1
ENSG00000064652.11	285.097	-0.609579	0.161513	-3.77419	0.000160532	0.00201212	protein_coding	SNX24
ENSG00000084676.15	1343.85	-0.623137	0.165133	-3.77356	0.000160936	0.00201584	protein_coding	NCOA1
ENSG00000108312.15	3099.12	-0.700392	0.185705	-3.77153	0.000162247	0.0020309	protein_coding	UBTF
ENSG00000172331.12	293.32	0.599942	0.159117	3.77044	0.000162961	0.00203848	protein_coding	BPGM
ENSG00000120539.15	1977.9	-0.643472	0.170751	-3.76849	0.000164239	0.0020531	protein_coding	MASTL
ENSG00000135763.10	1206.17	-0.87514	0.232486	-3.76427	0.000167039	0.00208671	protein_coding	URB2
ENSG00000130731.16	573.1	-1.03391	0.274698	-3.7638	0.00016735	0.00208829	protein_coding	METTL26
ENSG00000176225.14	1272.38	-0.529847	0.140777	-3.76374	0.000167389	0.00208829	protein_coding	RTTN
ENSG00000184007.21	5774.94	-0.414552	0.1102	-3.76181	0.000168687	0.00210309	protein_coding	PTP4A2
ENSG00000147251.15	993.92	-0.655966	0.174397	-3.76134	0.000169004	0.00210564	protein_coding	DOCK11
ENSG00000179981.10	248.633	-0.769158	0.204536	-3.7605	0.000169577	0.00211137	protein_coding	TSHZ1
ENSG00000071909.18	661.565	-0.643096	0.171186	-3.75672	0.000172157	0.00214209	protein_coding	MYO3B
ENSG00000127081.14	613.386	0.73416	0.195507	3.75516	0.000173231	0.00215402	protein_coding	ZNF484
ENSG00000236104.3	260.506	0.684223	0.18223	3.75472	0.000173539	0.00215641	protein_coding	ZBTB22
ENSG00000100299.18	139.936	0.768959	0.204819	3.75434	0.000173797	0.00215679	protein_coding	ARSA
ENSG00000226453.2	26.3695	1.67697	0.446676	3.75434	0.000173799	0.00215679	lncRNA	LINC02542
ENSG00000078403.17	734.529	-0.515566	0.137413	-3.75194	0.000175473	0.00217613	protein_coding	MLLT10
ENSG00000089053.13	6453.06	-0.448557	0.119572	-3.75136	0.00017588	0.00217973	protein_coding	ANAPC5
ENSG00000138035.15	2652.21	-0.629486	0.167892	-3.74935	0.000177295	0.00219581	protein_coding	PNPT1
ENSG00000198604.11	4000.74	-0.399743	0.106634	-3.74874	0.000177725	0.00219969	protein_coding	BAZ1A
ENSG00000238105.7	198.202	-0.669782	0.17871	-3.74788	0.000178334	0.00220576	transcribed_unprocessed_pseudogene	GOLGA2P5
ENSG00000151208.17	11.3397	3.01423	0.804538	3.74653	0.000179297	0.00221621	protein_coding	DLG5
ENSG00000109046.15	2434.01	0.560572	0.149672	3.74535	0.000180144	0.00222521	protein_coding	WSB1
ENSG00000178409.13	141.837	-1.04073	0.277986	-3.74381	0.000181252	0.00223743	protein_coding	BEND3
ENSG00000165521.15	130.718	-0.744744	0.199146	-3.7397	0.000184242	0.00227285	protein_coding	EML5
ENSG00000030066.13	3920.45	-0.381272	0.101966	-3.7392	0.000184604	0.00227582	protein_coding	NUP160
ENSG00000139977.14	890.808	0.499508	0.133625	3.73812	0.000185401	0.00228413	protein_coding	NAA30
ENSG00000112659.14	708.962	0.668016	0.178759	3.73696	0.000186255	0.00229315	protein_coding	CUL9
ENSG00000167524.16	129.307	-0.746735	0.199901	-3.73552	0.000187327	0.00230484	protein_coding	RSKR
ENSG00000100522.10	1438.8	-0.359008	0.0961127	-3.73528	0.000187508	0.00230555	protein_coding	GNPNAT1
ENSG00000066933.16	1440.07	-0.495101	0.132565	-3.73479	0.000187873	0.00230853	protein_coding	MYO9A
ENSG00000125740.14	143.466	0.857052	0.229587	3.73301	0.000189204	0.00232335	protein_coding	FOSB
ENSG00000113272.14	851.111	-0.468691	0.125571	-3.73249	0.000189598	0.00232667	protein_coding	THG1L
ENSG00000196678.14	1617.16	0.642597	0.172212	3.73142	0.000190402	0.00233501	protein_coding	ERI2
ENSG00000165684.4	400.448	-0.822108	0.220404	-3.73	0.000191482	0.00234518	protein_coding	SNAPC4
ENSG00000171316.12	809.387	-0.575918	0.154399	-3.73007	0.000191426	0.00234518	protein_coding	CHD7
ENSG00000119514.7	266.939	-0.641331	0.171966	-3.72941	0.000191931	0.00234915	protein_coding	GALNT12
ENSG00000164494.12	170.052	-0.627147	0.168178	-3.72906	0.000192194	0.00235084	protein_coding	PDSS2
ENSG00000111912.20	662.967	-0.474797	0.127333	-3.72878	0.000192412	0.00235196	protein_coding	NCOA7
ENSG00000021300.14	140.301	0.813978	0.218338	3.72806	0.000192961	0.00235571	protein_coding	PLEKHB1
ENSG00000188312.14	497.179	-0.451315	0.121059	-3.72805	0.000192969	0.00235571	protein_coding	CENPP
ENSG00000196378.12	68.394	0.791438	0.212327	3.72746	0.000193421	0.00235969	protein_coding	ZNF34
ENSG00000124406.16	2955.95	-0.887617	0.238179	-3.72669	0.000194012	0.00236536	protein_coding	ATP8A1
ENSG00000137494.14	176.041	0.587162	0.157603	3.72557	0.000194874	0.00237278	protein_coding	ANKRD42
ENSG00000180891.13	32.5775	1.74766	0.469095	3.7256	0.000194853	0.00237278	protein_coding	CUEDC1
ENSG00000164683.18	2011.12	-0.486744	0.130658	-3.72532	0.000195069	0.00237362	protein_coding	HEY1
ENSG00000164989.17	552.184	-0.743316	0.199603	-3.72397	0.000196111	0.00238474	protein_coding	CCDC171
ENSG00000273247.5	146.457	0.728133	0.195537	3.72376	0.000196276	0.00238521	lncRNA	AC097376.3
ENSG00000175489.10	7.04228	4.24433	1.13989	3.72346	0.000196512	0.00238653	protein_coding	LRRC25
ENSG00000140022.13	8.86526	3.39602	0.912273	3.72259	0.000197191	0.00239323	protein_coding	STON2
ENSG00000183208.12	41.0726	1.15612	0.310594	3.72229	0.000197426	0.00239453	protein_coding	GDPGP1
ENSG00000108557.19	301.805	-1.00496	0.27	-3.72208	0.000197586	0.00239492	protein_coding	RAI1
ENSG00000095209.12	3111.32	-0.593803	0.159558	-3.72155	0.000198004	0.00239843	protein_coding	TMEM38B
ENSG00000117505.13	3641.21	0.43244	0.116337	3.71714	0.000201491	0.0024391	protein_coding	DR1
ENSG00000075884.14	1151.1	-0.930735	0.250475	-3.71588	0.000202497	0.00244969	protein_coding	ARHGAP15
ENSG00000160216.21	775.807	-0.66927	0.180146	-3.71514	0.000203089	0.00245527	protein_coding	AGPAT3
ENSG00000152256.14	1514.74	-0.772923	0.208157	-3.71318	0.000204675	0.00247285	protein_coding	PDK1
ENSG00000179941.9	421.825	0.624986	0.168357	3.71226	0.000205421	0.00248026	protein_coding	BBS10
ENSG00000171456.20	1339.38	-0.425674	0.114681	-3.71181	0.00020578	0.002483	protein_coding	ASXL1
ENSG00000138448.12	444.711	0.700041	0.188805	3.70776	0.000209104	0.00252149	protein_coding	ITGAV
ENSG00000127663.15	942.181	-0.838205	0.226141	-3.70656	0.000210092	0.00253177	protein_coding	KDM4B
ENSG00000132603.15	1511.79	-0.386659	0.104334	-3.70596	0.00021059	0.00253614	protein_coding	NIP7
ENSG00000168137.18	1483.16	-0.458272	0.123733	-3.70373	0.000212454	0.00255695	protein_coding	SETD5
ENSG00000120800.5	1979.77	-0.681264	0.183952	-3.70348	0.00021266	0.00255778	protein_coding	UTP20
ENSG00000144045.14	37.3422	1.17291	0.316758	3.70285	0.00021319	0.00256252	protein_coding	DQX1
ENSG00000288096.1	5.43271	4.85444	1.31107	3.70265	0.000213357	0.00256288	lncRNA	AC109322.2
ENSG00000141837.21	45.1376	1.17076	0.316336	3.70101	0.000214741	0.00257785	protein_coding	CACNA1A
ENSG00000130816.16	6995.17	-0.664771	0.179677	-3.6998	0.000215766	0.00258684	protein_coding	DNMT1
ENSG00000279384.1	59.1678	0.894278	0.241701	3.69994	0.000215652	0.00258684	TEC	AC080188.2
ENSG00000157184.7	670.781	0.805487	0.217742	3.69928	0.000216216	0.00259058	protein_coding	CPT2
ENSG00000254457.3	5.60139	4.86985	1.31656	3.69891	0.000216524	0.00259261	unprocessed_pseudogene	OR5D2P
ENSG00000116120.11	1726.52	-0.619631	0.167558	-3.69801	0.000217296	0.0026002	protein_coding	FARSB
ENSG00000129667.12	178.54	1.00031	0.270512	3.69785	0.000217437	0.00260022	protein_coding	RHBDF2
ENSG00000196968.11	350.266	-0.754587	0.204177	-3.69576	0.00021923	0.00262	protein_coding	FUT11
ENSG00000254343.2	35.7858	-1.25761	0.340334	-3.69522	0.000219698	0.00262392	lncRNA	AC091563.1
ENSG00000261371.6	284.185	0.708595	0.191843	3.69362	0.000221084	0.00263879	protein_coding	PECAM1
ENSG00000100242.15	679.969	0.530534	0.14365	3.69324	0.000221417	0.00264109	protein_coding	SUN2
ENSG00000140598.15	1071.95	-0.41311	0.111874	-3.69264	0.000221934	0.00264557	protein_coding	EFL1
ENSG00000136936.11	284.394	0.462664	0.125413	3.68912	0.000225027	0.00267925	protein_coding	XPA
ENSG00000228956.8	15.3153	2.30878	0.625838	3.6891	0.000225045	0.00267925	lncRNA	SATB1-AS1
ENSG00000091127.14	789.257	-0.73194	0.198444	-3.6884	0.000225672	0.00268501	protein_coding	PUS7
ENSG00000198947.15	1906.06	-0.435153	0.117998	-3.6878	0.000226204	0.00268963	protein_coding	DMD
ENSG00000103485.19	916.574	0.749306	0.203217	3.68723	0.000226711	0.00269395	protein_coding	QPRT
ENSG00000186166.9	119.057	0.609521	0.165382	3.68554	0.000228219	0.00271015	protein_coding	CCDC84
ENSG00000185112.6	79.2358	1.213	0.329234	3.68431	0.000229327	0.00272158	protein_coding	FAM43A
ENSG00000144746.7	1246.1	0.85733	0.232994	3.67962	0.00023358	0.00277031	protein_coding	ARL6IP5
ENSG00000178607.16	124.613	0.862159	0.234451	3.67735	0.000235671	0.00279334	protein_coding	ERN1
ENSG00000283930.1	70.7362	0.928494	0.252506	3.67712	0.000235881	0.00279406	protein_coding	AL117339.4
ENSG00000173950.16	127.499	-1.01963	0.277423	-3.67535	0.000237528	0.0028107	protein_coding	XXYLT1
ENSG00000236753.7	78.1805	0.761284	0.207136	3.67528	0.000237585	0.0028107	lncRNA	MKLN1-AS
ENSG00000179583.19	717.266	-0.554897	0.151005	-3.67469	0.000238135	0.00281542	protein_coding	CIITA
ENSG00000177879.17	2132.47	0.500841	0.136307	3.67437	0.000238437	0.00281722	protein_coding	AP3S1
ENSG00000070785.17	1263.67	-0.449592	0.122405	-3.67297	0.000239743	0.00283087	protein_coding	EIF2B3
ENSG00000156222.12	7.28539	4.81704	1.31162	3.67259	0.000240102	0.00283333	protein_coding	SLC28A1
ENSG00000081377.17	18.7008	2.11593	0.576171	3.67241	0.000240277	0.0028336	protein_coding	CDC14B
ENSG00000240370.6	29.8483	1.27987	0.34854	3.6721	0.000240562	0.00283519	transcribed_processed_pseudogene	RPL13P5
ENSG00000134802.17	471.669	-0.760539	0.207148	-3.67147	0.000241156	0.0028386	protein_coding	SLC43A3
ENSG00000135968.21	1808.22	0.542672	0.147814	3.67131	0.000241306	0.0028386	protein_coding	GCC2
ENSG00000196549.11	2742.26	-0.569608	0.155151	-3.67132	0.000241302	0.0028386	protein_coding	MME
ENSG00000150048.10	10.9575	2.42403	0.660339	3.67088	0.000241716	0.00284164	protein_coding	CLEC1A
ENSG00000091527.15	11055.6	-0.520613	0.141844	-3.67032	0.000242244	0.00284607	protein_coding	CDV3
ENSG00000125746.17	526.051	0.502372	0.136903	3.66953	0.000242993	0.00285002	protein_coding	EML2
ENSG00000126353.3	181.379	2.33248	0.635671	3.66933	0.000243189	0.00285002	protein_coding	CCR7
ENSG00000126883.17	1063.85	-0.559939	0.152581	-3.66979	0.000242749	0.00285002	protein_coding	NUP214
ENSG00000141076.18	858.934	-0.483524	0.131774	-3.66934	0.000243173	0.00285002	protein_coding	UTP4
ENSG00000162753.13	4.8158	5.37398	1.46512	3.66795	0.000244504	0.00286365	protein_coding	SLC9C2
ENSG00000162636.16	724.871	0.716109	0.195305	3.66661	0.000245788	0.00287689	protein_coding	FAM102B
ENSG00000138658.15	2973.75	-0.8013	0.218617	-3.66532	0.000247032	0.00288965	protein_coding	ZGRF1
ENSG00000116668.13	124.605	0.833173	0.227605	3.6606	0.000251622	0.0029415	protein_coding	SWT1
ENSG00000173281.5	189.195	0.719416	0.196637	3.65859	0.000253605	0.00296283	protein_coding	PPP1R3B
ENSG00000182606.16	1050.4	-0.638214	0.174536	-3.65664	0.000255544	0.00298363	protein_coding	TRAK1
ENSG00000228951.2	5.71981	4.82579	1.32002	3.65586	0.00025632	0.00299082	lncRNA	LINC02677
ENSG00000015171.19	353.861	-0.520401	0.142387	-3.65482	0.000257358	0.00299994	protein_coding	ZMYND11
ENSG00000136628.18	10430.4	-0.469013	0.128329	-3.65476	0.000257421	0.00299994	protein_coding	EPRS1
ENSG00000027001.10	548.258	-0.530916	0.145329	-3.6532	0.000258995	0.00301641	protein_coding	MIPEP
ENSG00000263823.1	30.3252	1.25611	0.343926	3.65227	0.000259936	0.00302549	lncRNA	AC009831.1
ENSG00000104731.14	765.731	-0.658428	0.180343	-3.65097	0.000261249	0.00303889	protein_coding	KLHDC4
ENSG00000124164.16	570.711	-0.439699	0.120533	-3.64797	0.000264319	0.00307078	protein_coding	VAPB
ENSG00000266473.1	11.729	2.06907	0.56716	3.64812	0.000264166	0.00307078	lncRNA	AC007448.4
ENSG00000184068.2	88.6531	0.886704	0.243122	3.64716	0.000265159	0.00307864	lncRNA	SREBF2-AS1
ENSG00000224689.9	6.46106	4.80644	1.31792	3.64698	0.000265343	0.00307887	transcribed_unprocessed_pseudogene	ZNF812P
ENSG00000069424.15	325.97	-0.67777	0.185979	-3.64434	0.00026808	0.0031087	protein_coding	KCNAB2
ENSG00000187013.4	11.4649	3.33976	0.916731	3.64311	0.00026936	0.00312161	lncRNA	LINC02875
ENSG00000125462.18	60.596	1.07649	0.295551	3.6423	0.000270211	0.00312954	protein_coding	C1orf61
ENSG00000225885.7	983.459	-0.721338	0.198173	-3.63994	0.000272697	0.00315638	lncRNA	AC023590.1
ENSG00000110492.15	36.7744	1.21103	0.332798	3.63894	0.000273762	0.00316676	protein_coding	MDK
ENSG00000149591.17	51.9208	1.17344	0.322499	3.63858	0.000274147	0.00316925	protein_coding	TAGLN
ENSG00000281450.1	5.28136	4.76747	1.31049	3.63793	0.000274842	0.00317534	lncRNA	PANDAR
ENSG00000083750.12	223.713	0.708086	0.194681	3.63716	0.000275661	0.00318124	protein_coding	RRAGB
ENSG00000130347.13	311.597	-0.439781	0.120914	-3.63713	0.000275692	0.00318124	protein_coding	RTN4IP1
ENSG00000110841.14	469.443	0.668826	0.184062	3.6337	0.000279381	0.00322181	protein_coding	PPFIBP1
ENSG00000078668.14	3058.07	0.365363	0.100559	3.63331	0.000279806	0.00322474	protein_coding	VDAC3
ENSG00000166971.17	395.961	0.516457	0.142161	3.63291	0.000280241	0.00322776	protein_coding	AKTIP
ENSG00000236866.5	4.34732	5.03502	1.38635	3.63185	0.000281392	0.00323904	lncRNA	AL157902.1
ENSG00000225793.3	41.6614	1.25719	0.3462	3.6314	0.000281886	0.00324272	lncRNA	AL080250.1
ENSG00000112249.14	3451.5	0.489172	0.134815	3.62846	0.000285113	0.00327784	protein_coding	ASCC3
ENSG00000104626.15	1484.92	-0.465871	0.128439	-3.62718	0.000286532	0.00329213	protein_coding	ERI1
ENSG00000197093.11	10.5246	3.704	1.02173	3.62522	0.000288714	0.00331517	protein_coding	GAL3ST4
ENSG00000275395.6	24.1622	2.10147	0.579982	3.62333	0.000290834	0.00333748	protein_coding	FCGBP
ENSG00000163956.13	1262.59	0.821185	0.226881	3.61945	0.000295231	0.00338586	protein_coding	LRPAP1
ENSG00000198331.10	68.9018	0.949376	0.262325	3.61908	0.000295656	0.00338866	protein_coding	HYLS1
ENSG00000103342.13	3330.18	-0.515547	0.142473	-3.61855	0.000296262	0.00339353	protein_coding	GSPT1
ENSG00000180817.12	6751.34	-0.476837	0.131783	-3.61836	0.000296476	0.00339391	protein_coding	PPA1
ENSG00000092964.18	1684.09	-0.568002	0.156985	-3.61819	0.000296671	0.00339407	protein_coding	DPYSL2
ENSG00000154839.10	1213.77	-0.43617	0.120576	-3.6174	0.000297576	0.00340235	protein_coding	SKA1
ENSG00000060688.13	2377.33	-0.453902	0.12551	-3.61648	0.00029864	0.00341243	protein_coding	SNRNP40
ENSG00000270361.1	39.7615	1.38561	0.383184	3.61605	0.000299133	0.00341598	lncRNA	AL451085.2
ENSG00000099953.10	122.461	0.886187	0.245156	3.61478	0.000300599	0.00342855	protein_coding	MMP11
ENSG00000136141.15	712.728	-0.565018	0.156308	-3.61479	0.000300596	0.00342855	protein_coding	LRCH1
ENSG00000152601.17	8288.17	-0.572764	0.158499	-3.61367	0.000301891	0.0034391	protein_coding	MBNL1
ENSG00000259349.2	24.5504	1.40572	0.388994	3.61372	0.000301834	0.0034391	lncRNA	AC011921.1
ENSG00000090565.17	465.955	-0.843886	0.233648	-3.61179	0.000304093	0.00346208	protein_coding	RAB11FIP3
ENSG00000136193.17	2165.32	-0.517592	0.143379	-3.60995	0.000306251	0.00348454	protein_coding	SCRN1
ENSG00000247675.7	35.1511	1.11993	0.310256	3.60969	0.000306566	0.003486	lncRNA	LRP4-AS1
ENSG00000105281.12	2216.07	-0.853993	0.236627	-3.60902	0.000307358	0.00349078	protein_coding	SLC1A5
ENSG00000145414.9	308.248	-0.571232	0.158278	-3.60903	0.000307339	0.00349078	protein_coding	NAF1
ENSG00000272462.3	41.6643	1.06915	0.296314	3.60816	0.000308378	0.00350024	lncRNA	U91328.1
ENSG00000185933.7	1325.83	0.882533	0.244646	3.60739	0.000309291	0.00350848	protein_coding	CALHM1
ENSG00000212978.6	339.598	0.553224	0.153404	3.60632	0.000310575	0.00352092	lncRNA	AC016747.1
ENSG00000116874.11	237.242	-0.588547	0.163314	-3.60378	0.00031362	0.00355329	protein_coding	WARS2
ENSG00000138172.11	161.678	0.935238	0.259598	3.60264	0.000314998	0.00356674	protein_coding	CALHM2
ENSG00000100297.16	5470.25	-0.950707	0.264262	-3.59759	0.000321183	0.00363458	protein_coding	MCM5
ENSG00000100473.18	1689.69	-0.640135	0.177947	-3.59733	0.000321504	0.00363602	protein_coding	COCH
ENSG00000168675.18	255.679	1.1382	0.316486	3.59636	0.000322699	0.00364514	protein_coding	LDLRAD4
ENSG00000179364.13	236.645	-0.780898	0.217133	-3.5964	0.000322646	0.00364514	protein_coding	PACS2
ENSG00000160075.12	1498.86	-0.80665	0.22433	-3.59581	0.00032338	0.00365063	protein_coding	SSU72
ENSG00000054523.17	197.7	0.656363	0.182592	3.5947	0.000324765	0.00365945	protein_coding	KIF1B
ENSG00000116679.16	4133.44	-0.704447	0.195968	-3.5947	0.000324768	0.00365945	protein_coding	IVNS1ABP
ENSG00000223820.5	39.3674	1.28118	0.356395	3.59483	0.000324607	0.00365945	transcribed_unprocessed_pseudogene	CFL1P1
ENSG00000235750.10	1234.19	-0.464594	0.129249	-3.59456	0.000324941	0.00365945	protein_coding	KIAA0040
ENSG00000119723.17	418.611	0.5984	0.166648	3.59081	0.000329655	0.00370585	protein_coding	COQ6
ENSG00000166619.15	671.421	0.771287	0.214793	3.59084	0.000329614	0.00370585	protein_coding	BLCAP
ENSG00000173391.9	32.7819	1.41051	0.392791	3.591	0.000329414	0.00370585	protein_coding	OLR1
ENSG00000154928.18	16.4983	-1.75444	0.488835	-3.58903	0.000331912	0.00372899	protein_coding	EPHB1
ENSG00000150753.12	11142.9	-0.474877	0.13232	-3.58887	0.000332119	0.00372908	protein_coding	CCT5
ENSG00000183597.16	296.695	-0.640666	0.178572	-3.58772	0.000333587	0.00374332	protein_coding	TANGO2
ENSG00000187522.16	1304.24	-0.497945	0.138835	-3.5866	0.000335019	0.00375714	protein_coding	HSPA14
ENSG00000177943.14	275.346	0.853316	0.237984	3.5856	0.000336303	0.00376928	protein_coding	MAMDC4
ENSG00000172602.11	647.34	0.554302	0.154604	3.58529	0.000336698	0.00377146	protein_coding	RND1
ENSG00000112701.18	1219.07	0.393566	0.109797	3.58448	0.000337755	0.00378104	protein_coding	SENP6
ENSG00000277369.1	29.713	1.19962	0.334715	3.58401	0.000338363	0.00378558	lncRNA	AC010654.1
ENSG00000144908.14	11.4264	2.54292	0.71016	3.58077	0.00034258	0.00383048	protein_coding	ALDH1L1
ENSG00000203593.3	8.33877	4.20959	1.17579	3.58022	0.000343306	0.00383631	lncRNA	AC005342.1
ENSG00000198081.11	466.001	-0.428938	0.119836	-3.57939	0.000344394	0.00384618	protein_coding	ZBTB14
ENSG00000168386.18	40.5726	1.4342	0.400757	3.57873	0.000345266	0.00385362	protein_coding	FILIP1L
ENSG00000158156.8	137.243	1.04413	0.291825	3.57793	0.000346332	0.00386322	protein_coding	XKR8
ENSG00000106733.21	306.828	0.583062	0.162985	3.57739	0.000347042	0.00386883	protein_coding	NMRK1
ENSG00000109265.14	126.015	-0.838862	0.234691	-3.57432	0.000351133	0.00391211	protein_coding	CRACD
ENSG00000138031.14	844.566	-0.849001	0.237545	-3.57406	0.000351482	0.00391369	protein_coding	ADCY3
ENSG00000090661.12	689.882	-0.535303	0.149783	-3.57387	0.000351749	0.00391433	protein_coding	CERS4
ENSG00000112312.10	2772.01	-0.481386	0.134727	-3.57304	0.000352861	0.00392437	protein_coding	GMNN
ENSG00000089351.14	596.562	-0.660202	0.184842	-3.57171	0.000354655	0.00394199	protein_coding	GRAMD1A
ENSG00000173933.21	310.431	0.464301	0.130091	3.56904	0.000358295	0.00398009	protein_coding	RBM4
ENSG00000179674.4	139.178	0.8515	0.238591	3.56887	0.000358531	0.00398035	protein_coding	ARL14
ENSG00000067533.6	809.675	-0.414049	0.116048	-3.56792	0.000359825	0.00399236	protein_coding	RRP15
ENSG00000172765.17	448.149	-0.394525	0.11059	-3.56747	0.00036045	0.00399693	protein_coding	TMCC1
ENSG00000242086.8	210.479	0.493221	0.13829	3.56658	0.000361667	0.00400805	lncRNA	MUC20-OT1
ENSG00000198833.7	2172.42	-0.447111	0.125369	-3.56635	0.000361983	0.00400918	protein_coding	UBE2J1
ENSG00000111445.14	1495.3	-0.348114	0.0976462	-3.56506	0.000363779	0.0040267	protein_coding	RFC5
ENSG00000105821.15	1710.41	-0.388327	0.108938	-3.56467	0.000364315	0.00403025	protein_coding	DNAJC2
ENSG00000081154.12	3150.32	0.481407	0.135075	3.56399	0.000365259	0.00403831	protein_coding	PCNP
ENSG00000081320.11	8694.42	-0.478254	0.134259	-3.56217	0.000367805	0.00406157	protein_coding	STK17B
ENSG00000170310.15	587.119	-0.811303	0.227763	-3.56205	0.000367973	0.00406157	protein_coding	STX8
ENSG00000266865.6	15.8083	1.5543	0.436353	3.56202	0.000368013	0.00406157	transcribed_unprocessed_pseudogene	AC138207.8
ENSG00000223653.6	62.8877	0.980215	0.275266	3.56097	0.000369484	0.00407541	lncRNA	AL078459.1
ENSG00000196233.13	2120.09	-0.491034	0.137911	-3.56051	0.00037014	0.00408025	protein_coding	LCOR
ENSG00000092148.13	6629.01	-0.477459	0.134124	-3.55983	0.0003711	0.00408842	protein_coding	HECTD1
ENSG00000244405.8	458.243	-0.757331	0.212885	-3.55746	0.00037446	0.00412302	protein_coding	ETV5
ENSG00000185504.17	517.31	-0.987106	0.277512	-3.55698	0.000375143	0.00412811	protein_coding	FAAP100
ENSG00000168818.10	658.028	-0.578195	0.162561	-3.55679	0.000375407	0.0041286	protein_coding	STX18
ENSG00000116096.6	52.7028	1.23797	0.348139	3.55595	0.000376614	0.00413944	protein_coding	SPR
ENSG00000197993.9	20.6119	2.21611	0.623275	3.55559	0.000377125	0.00414263	protein_coding	KEL
ENSG00000260078.3	9.75877	3.47369	0.97708	3.55517	0.000377729	0.00414684	transcribed_unprocessed_pseudogene	AC007342.3
ENSG00000249491.1	9.28445	4.50392	1.26726	3.55408	0.00037931	0.00416176	lncRNA	EGFLAM-AS1
ENSG00000151929.10	62.9478	1.00991	0.284182	3.55373	0.000379815	0.00416486	protein_coding	BAG3
ENSG00000142677.4	9.17247	2.72451	0.766807	3.55306	0.000380772	0.00417292	protein_coding	IL22RA1
ENSG00000119203.14	3156.49	-0.386515	0.10885	-3.5509	0.000383912	0.00420487	protein_coding	CPSF3
ENSG00000148672.9	2689.09	-0.38875	0.1095	-3.55023	0.000384898	0.0042132	protein_coding	GLUD1
ENSG00000156471.13	2369.04	-0.760702	0.21451	-3.54623	0.000390781	0.00427511	protein_coding	PTDSS1
ENSG00000005059.16	2713.54	-0.479687	0.135302	-3.54532	0.000392141	0.00428748	protein_coding	MCUB
ENSG00000254634.4	75.7713	-1.1175	0.31537	-3.54346	0.000394914	0.00431528	unprocessed_pseudogene	SMG1P6
ENSG00000053372.5	2259.04	-0.730646	0.206304	-3.5416	0.000397712	0.00434333	protein_coding	MRTO4
ENSG00000186526.13	4.46049	4.69707	1.32665	3.54054	0.000399309	0.00435569	protein_coding	CYP4F8
ENSG00000253408.6	22.3294	1.67052	0.471815	3.54062	0.000399189	0.00435569	lncRNA	AC083973.1
ENSG00000196372.13	838.773	-0.559012	0.157901	-3.54028	0.000399702	0.00435745	protein_coding	ASB13
ENSG00000203875.13	1905.03	-0.457035	0.12912	-3.53961	0.000400712	0.00436592	lncRNA	SNHG5
ENSG00000128422.17	4.57571	4.97934	1.40692	3.53917	0.000401381	0.00436823	protein_coding	KRT17
ENSG00000153132.13	2025.12	0.974991	0.275491	3.5391	0.000401487	0.00436823	protein_coding	CLGN
ENSG00000160336.15	731.36	0.447166	0.126353	3.53902	0.000401623	0.00436823	protein_coding	ZNF761
ENSG00000138594.14	1278.8	-0.398355	0.112584	-3.53828	0.000402743	0.00437787	protein_coding	TMOD3
ENSG00000197548.12	626.534	-0.445577	0.126015	-3.5359	0.000406391	0.00441496	protein_coding	ATG7
ENSG00000184730.11	23.6511	1.35271	0.382794	3.53378	0.000409655	0.00444785	protein_coding	APOBR
ENSG00000134824.14	46.4665	-1.45115	0.410778	-3.53268	0.000411375	0.00446394	protein_coding	FADS2
ENSG00000128272.14	8444.76	-0.525043	0.148675	-3.53148	0.000413243	0.00448162	protein_coding	ATF4
ENSG00000100055.21	162.557	1.18791	0.336502	3.53016	0.000415312	0.00449886	protein_coding	CYTH4
ENSG00000145365.11	1828.07	-0.616346	0.174592	-3.53021	0.000415224	0.00449886	protein_coding	TIFA
ENSG00000273066.5	34.9453	-1.02276	0.289836	-3.52875	0.00041752	0.00452016	lncRNA	AL355987.4
ENSG00000215158.9	128.687	-0.838405	0.23763	-3.5282	0.000418398	0.00452706	transcribed_unprocessed_pseudogene	AC138409.2
ENSG00000135144.7	1784.54	-0.790617	0.224121	-3.52763	0.000419302	0.00453421	protein_coding	DTX1
ENSG00000173692.13	5272.74	-0.374102	0.106071	-3.5269	0.000420463	0.00454415	protein_coding	PSMD1
ENSG00000241634.1	50.0425	-0.877808	0.248909	-3.52662	0.000420902	0.00454628	processed_pseudogene	AC069499.2
ENSG00000136450.13	2995.42	-0.650383	0.184448	-3.5261	0.000421723	0.00454991	protein_coding	SRSF1
ENSG00000174775.17	977.143	1.01245	0.287129	3.52611	0.00042171	0.00454991	protein_coding	HRAS
ENSG00000162434.13	4768.19	-0.473575	0.134331	-3.52542	0.000422811	0.00455902	protein_coding	JAK1
ENSG00000173726.11	4371.22	-0.465716	0.13215	-3.52416	0.000424836	0.00457821	protein_coding	TOMM20
ENSG00000187650.4	49.4287	0.969869	0.27524	3.52373	0.000425523	0.00458299	protein_coding	VMAC
ENSG00000088451.11	969.852	0.565793	0.160678	3.52128	0.000429461	0.00462275	protein_coding	TGDS
ENSG00000008710.20	639.229	-0.925946	0.262991	-3.52082	0.000430208	0.00462583	protein_coding	PKD1
ENSG00000147274.14	5882.05	-0.481475	0.136751	-3.5208	0.000430241	0.00462583	protein_coding	RBMX
ENSG00000065183.16	2943.61	-0.447158	0.127036	-3.51993	0.000431656	0.00463838	protein_coding	WDR3
ENSG00000100422.14	862.363	-0.826343	0.234899	-3.51787	0.000435028	0.00467195	protein_coding	CERK
ENSG00000253372.5	57.7708	-0.986026	0.28035	-3.51712	0.000436253	0.00468242	lncRNA	AC016405.1
ENSG00000198286.9	637.71	-0.897907	0.255387	-3.51587	0.000438317	0.00470188	protein_coding	CARD11
ENSG00000125450.11	1670.76	-0.515497	0.146772	-3.51223	0.000444367	0.00476405	protein_coding	NUP85
ENSG00000118960.13	212.651	0.670438	0.190999	3.51016	0.000447835	0.00479849	protein_coding	HS1BP3
ENSG00000145907.15	10849	-0.408358	0.116454	-3.50661	0.000453856	0.00486023	protein_coding	G3BP1
ENSG00000144357.17	819.955	0.545652	0.155677	3.50502	0.000456567	0.00488647	protein_coding	UBR3
ENSG00000176371.14	228.642	0.655577	0.187059	3.50465	0.000457214	0.0048906	protein_coding	ZSCAN2
ENSG00000266173.7	180.861	0.861191	0.245763	3.50415	0.000458067	0.00489693	protein_coding	STRADA
ENSG00000137693.14	20.912	1.72757	0.493185	3.50288	0.000460253	0.00491749	protein_coding	YAP1
ENSG00000167740.10	238.776	0.683183	0.195079	3.50208	0.000461633	0.00492943	protein_coding	CYB5D2
ENSG00000272338.2	13.9288	-1.50013	0.428686	-3.49937	0.000466365	0.00497713	lncRNA	AC067838.1
ENSG00000134987.11	5135.75	-0.513029	0.146678	-3.49765	0.000469384	0.0050065	protein_coding	WDR36
ENSG00000272970.3	18.2328	1.56203	0.446747	3.49644	0.000471505	0.00502626	lncRNA	AC107294.2
ENSG00000160299.17	1388.45	-0.75649	0.216408	-3.49566	0.000472894	0.0050382	protein_coding	PCNT
ENSG00000143314.12	1390.54	-0.539367	0.154323	-3.49505	0.00047398	0.00504691	protein_coding	MRPL24
ENSG00000169813.16	8015.64	-0.672876	0.192534	-3.49484	0.000474345	0.00504793	protein_coding	HNRNPF
ENSG00000275700.5	1513.09	-0.826979	0.23665	-3.49452	0.000474911	0.00505108	protein_coding	AATF
ENSG00000056097.16	3710.03	-0.382961	0.10962	-3.49354	0.00047666	0.00506393	protein_coding	ZFR
ENSG00000260898.6	43.1705	1.04999	0.300552	3.49354	0.000476655	0.00506393	lncRNA	ADPGK-AS1
ENSG00000114767.7	1215.88	-0.773827	0.22161	-3.49184	0.000479708	0.00509343	protein_coding	RRP9
ENSG00000130713.16	1681.26	-0.501859	0.143765	-3.49084	0.000481509	0.00510246	protein_coding	EXOSC2
ENSG00000134490.14	180.996	-0.630796	0.180704	-3.49076	0.000481647	0.00510246	protein_coding	TMEM241
ENSG00000138029.14	1451.76	0.31913	0.0914144	3.49103	0.000481169	0.00510246	protein_coding	HADHB
ENSG00000267317.2	102.079	-0.771797	0.221078	-3.49106	0.000481111	0.00510246	lncRNA	AC027307.2
ENSG00000111300.10	2000.08	-0.56034	0.160551	-3.4901	0.000482845	0.00510904	protein_coding	NAA25
ENSG00000140750.17	513.895	-0.528977	0.151571	-3.48996	0.000483085	0.00510904	protein_coding	ARHGAP17
ENSG00000171840.12	178.372	-0.757722	0.217096	-3.49026	0.000482546	0.00510904	protein_coding	NINJ2
ENSG00000257433.6	142.665	0.722551	0.207058	3.48961	0.000483728	0.00511296	lncRNA	AC004241.1
ENSG00000111859.17	861.631	-0.529733	0.151841	-3.48874	0.000485308	0.00512458	protein_coding	NEDD9
ENSG00000128604.20	156.391	0.924659	0.265052	3.48859	0.00048558	0.00512458	protein_coding	IRF5
ENSG00000167741.10	6.51442	4.88669	1.40078	3.48855	0.000485647	0.00512458	protein_coding	GGT6
ENSG00000116213.16	990.87	0.790193	0.226525	3.48832	0.000486071	0.00512617	protein_coding	WRAP73
ENSG00000125247.15	407.07	-0.429825	0.123279	-3.48661	0.00048919	0.00515615	protein_coding	TMTC4
ENSG00000270195.2	12.3376	-1.6632	0.477152	-3.48567	0.000490903	0.0051713	lncRNA	AC016773.2
ENSG00000172869.14	4583.28	-0.627421	0.180011	-3.48546	0.000491299	0.00517257	protein_coding	DMXL1
ENSG00000138162.19	7.71782	3.92656	1.12719	3.4835	0.000494895	0.00520751	protein_coding	TACC2
ENSG00000155636.15	723.416	0.56318	0.16171	3.48266	0.000496465	0.0052211	protein_coding	RBM45
ENSG00000127125.9	599.651	0.423817	0.121701	3.48245	0.00049684	0.00522211	protein_coding	PPCS
ENSG00000100207.18	1715.59	-0.65101	0.186957	-3.48215	0.000497414	0.00522522	protein_coding	TCF20
ENSG00000118412.12	1335.34	-0.596044	0.171217	-3.48123	0.000499124	0.00524024	protein_coding	CASP8AP2
ENSG00000188283.11	432.233	0.496059	0.142536	3.48024	0.000500962	0.0052566	protein_coding	ZNF383
ENSG00000165389.7	1101.82	0.855682	0.245907	3.47969	0.000501996	0.0052645	protein_coding	SPTSSA
ENSG00000154639.19	199.955	0.911163	0.261887	3.47923	0.000502865	0.00527067	protein_coding	CXADR
ENSG00000138134.12	783.059	-0.521381	0.149865	-3.47901	0.000503269	0.00527195	protein_coding	STAMBPL1
ENSG00000069275.13	14392.8	-0.441512	0.12696	-3.47756	0.000506004	0.00529765	protein_coding	NUCKS1
ENSG00000205593.12	47.9973	0.985164	0.283387	3.47639	0.000508221	0.00531789	protein_coding	DENND6B
ENSG00000225138.8	118.459	-0.887664	0.255444	-3.47498	0.000510887	0.0053428	lncRNA	SLC9A3-AS1
ENSG00000116514.16	2163.66	0.724516	0.208656	3.4723	0.000516011	0.00539338	protein_coding	RNF19B
ENSG00000076716.9	681.16	-0.510215	0.146955	-3.47191	0.000516772	0.00539832	protein_coding	GPC4
ENSG00000143319.17	854.131	-0.63894	0.18404	-3.47174	0.000517093	0.00539867	protein_coding	ISG20L2
ENSG00000130304.17	29.3493	1.16889	0.336979	3.46872	0.000522951	0.00545417	protein_coding	SLC27A1
ENSG00000183048.12	95.9538	-0.907226	0.261547	-3.4687	0.00052299	0.00545417	protein_coding	SLC25A10
ENSG00000151093.8	370.093	0.627559	0.180963	3.46789	0.000524554	0.00546744	protein_coding	OXSM
ENSG00000287054.1	17.4823	1.67042	0.482182	3.46428	0.000531644	0.00553825	lncRNA	AC113410.6
ENSG00000269404.7	975.337	0.674969	0.194874	3.46362	0.000532967	0.00554895	protein_coding	SPIB
ENSG00000189241.8	935.39	0.612119	0.176778	3.46264	0.000534899	0.00556598	protein_coding	TSPYL1
ENSG00000178567.8	1604.56	0.516673	0.149249	3.46182	0.000536533	0.00557988	protein_coding	EPM2AIP1
ENSG00000103657.14	2841.43	-0.515088	0.148821	-3.46113	0.000537919	0.0055912	protein_coding	HERC1
ENSG00000115091.12	14807.1	-0.356019	0.102927	-3.45894	0.0005423	0.00562738	protein_coding	ACTR3
ENSG00000170703.15	4.26157	4.69765	1.35808	3.45903	0.000542117	0.00562738	protein_coding	TTLL6
ENSG00000244694.7	4.19265	4.83764	1.39851	3.45913	0.00054193	0.00562738	protein_coding	PTCHD4
ENSG00000240356.6	130.783	0.708148	0.204764	3.45836	0.000543477	0.0056339	transcribed_processed_pseudogene	RPL23AP7
ENSG00000270959.1	74.7866	0.806056	0.233076	3.45833	0.00054353	0.0056339	lncRNA	LPP-AS2
ENSG00000165661.17	539.061	-0.746987	0.216138	-3.45606	0.000548125	0.0056784	protein_coding	QSOX2
ENSG00000129595.13	351.815	-0.621817	0.180018	-3.4542	0.000551934	0.0057147	protein_coding	EPB41L4A
ENSG00000131018.24	1668.14	-0.484592	0.140326	-3.45333	0.000553718	0.00573	protein_coding	SYNE1
ENSG00000140455.17	832.007	-0.403788	0.117	-3.45118	0.000558145	0.00577262	protein_coding	USP3
ENSG00000131626.18	1122.22	-0.441781	0.128044	-3.45024	0.000560097	0.00578743	protein_coding	PPFIA1
ENSG00000185127.6	535.017	0.505239	0.146438	3.45019	0.000560193	0.00578743	protein_coding	C6orf120
ENSG00000187951.11	110.579	-0.72817	0.211099	-3.44942	0.00056179	0.00580073	lncRNA	AC091057.1
ENSG00000099204.20	1861.81	-0.619788	0.179707	-3.44888	0.000562909	0.00580909	protein_coding	ABLIM1
ENSG00000073111.14	5327.34	-0.900123	0.26102	-3.44848	0.000563756	0.00581463	protein_coding	MCM2
ENSG00000153815.16	145.459	-0.893569	0.259178	-3.4477	0.000565381	0.00582818	protein_coding	CMIP
ENSG00000287725.1	4.89327	4.62379	1.34119	3.44754	0.000565726	0.00582853	protein_coding	AP003071.5
ENSG00000136636.13	1219.84	-0.432151	0.125369	-3.44704	0.000566771	0.00583609	protein_coding	KCTD3
ENSG00000173320.12	18.6101	2.2369	0.649	3.44668	0.000567522	0.00584062	protein_coding	STOX2
ENSG00000145041.15	1120.84	-0.555344	0.161166	-3.44579	0.000569383	0.00584256	protein_coding	DCAF1
ENSG00000147804.10	140.862	-0.848997	0.246368	-3.44605	0.000568835	0.00584256	protein_coding	SLC39A4
ENSG00000247699.2	4.2491	5.04979	1.46553	3.4457	0.00056958	0.00584256	lncRNA	FABP6-AS1
ENSG00000267009.6	9.10069	2.23312	0.648009	3.44612	0.000568692	0.00584256	lncRNA	AC007780.1
ENSG00000286113.1	70.509	1.34958	0.39166	3.4458	0.000569374	0.00584256	lncRNA	AC022868.2
ENSG00000286811.1	6.75564	4.53874	1.31706	3.44611	0.000568727	0.00584256	lncRNA	AL353138.1
ENSG00000197442.10	82.6095	-0.882102	0.25605	-3.44504	0.000570982	0.00585374	protein_coding	MAP3K5
ENSG00000092929.11	82.3173	0.854931	0.248279	3.44343	0.000574375	0.00588209	protein_coding	UNC13D
ENSG00000100353.18	6107.34	-0.592478	0.17206	-3.44344	0.000574369	0.00588209	protein_coding	EIF3D
ENSG00000118961.15	1024.1	-0.340831	0.0989908	-3.44306	0.000575164	0.00588696	protein_coding	LDAH
ENSG00000100591.8	4188.09	-0.615845	0.178971	-3.44102	0.000579519	0.00592829	protein_coding	AHSA1
ENSG00000039319.17	1345.44	0.655313	0.190592	3.4383	0.00058538	0.00598498	protein_coding	ZFYVE16
ENSG00000146733.14	583.919	-0.612556	0.17822	-3.43708	0.000588019	0.00600869	protein_coding	PSPH
ENSG00000058668.14	255.733	0.547282	0.159254	3.43654	0.000589196	0.00601743	protein_coding	ATP2B4
ENSG00000138821.13	4180.38	-0.516318	0.150307	-3.43509	0.000592365	0.0060437	protein_coding	SLC39A8
ENSG00000175785.13	35.7567	-1.65052	0.480491	-3.43506	0.000592412	0.0060437	protein_coding	PRIMA1
ENSG00000140307.11	2351.16	0.474528	0.138156	3.43474	0.000593129	0.00604772	protein_coding	GTF2A2
ENSG00000115310.18	1753.62	0.407959	0.118789	3.43433	0.000594027	0.00605358	protein_coding	RTN4
ENSG00000144504.15	345.612	-0.569696	0.165997	-3.43196	0.000599227	0.00610326	protein_coding	ANKMY1
ENSG00000142230.13	4077.27	-0.494577	0.144144	-3.43114	0.00060106	0.00611739	protein_coding	SAE1
ENSG00000279078.1	17.0328	-1.96797	0.573578	-3.43104	0.000601267	0.00611739	lncRNA	SND1-IT1
ENSG00000112159.12	2024.9	-0.607405	0.177143	-3.4289	0.00060603	0.00616251	protein_coding	MDN1
ENSG00000132549.18	1266.31	-0.720134	0.210048	-3.42843	0.000607078	0.00616982	protein_coding	VPS13B
ENSG00000147454.14	830.142	-0.454814	0.132686	-3.42775	0.0006086	0.00618194	protein_coding	SLC25A37
ENSG00000197283.17	106.526	0.743508	0.216983	3.42658	0.00061124	0.00620539	protein_coding	SYNGAP1
ENSG00000116984.13	2192.59	-0.49128	0.143381	-3.42638	0.000611673	0.00620643	protein_coding	MTR
ENSG00000173517.10	376.916	-0.664597	0.193992	-3.42589	0.000612778	0.00621428	protein_coding	PEAK1
ENSG00000101138.12	1439.89	-0.33645	0.0982259	-3.42527	0.000614195	0.00622528	protein_coding	CSTF1
ENSG00000121417.14	460.307	0.500497	0.146142	3.42473	0.000615418	0.00623214	protein_coding	ZNF211
ENSG00000249087.7	64.9622	0.806911	0.235617	3.42467	0.000615537	0.00623214	lncRNA	ZNF436-AS1
ENSG00000160213.8	311.021	0.597332	0.174446	3.42417	0.000616691	0.00624046	protein_coding	CSTB
ENSG00000187091.13	78.949	0.732202	0.213892	3.42324	0.000618797	0.00625839	protein_coding	PLCD1
ENSG00000270194.1	29.4698	1.14481	0.33444	3.42305	0.000619216	0.00625926	lncRNA	AC097359.2
ENSG00000128923.11	305.465	0.623533	0.182238	3.42154	0.000622681	0.00629089	protein_coding	MINDY2
ENSG00000153898.13	769.993	-0.465758	0.13616	-3.42067	0.000624681	0.0063077	protein_coding	MCOLN2
ENSG00000258376.2	7.8935	3.33165	0.974195	3.4199	0.000626434	0.006322	lncRNA	AC004846.1
ENSG00000213066.13	129.877	0.643393	0.188145	3.41966	0.000626997	0.00632427	protein_coding	FGFR1OP
ENSG00000185710.9	18.2964	1.65368	0.483636	3.41926	0.000627919	0.00633017	transcribed_unprocessed_pseudogene	SMG1P4
ENSG00000135116.9	23.1559	-1.26987	0.371442	-3.41876	0.000629073	0.00633839	protein_coding	HRK
ENSG00000138587.6	281.682	-0.765943	0.224078	-3.4182	0.00063036	0.00634615	protein_coding	MNS1
ENSG00000143297.19	1122.72	0.505726	0.147954	3.41813	0.00063052	0.00634615	protein_coding	FCRL5
ENSG00000107185.10	507.471	0.609539	0.178351	3.41763	0.000631688	0.00635449	protein_coding	RGP1
ENSG00000143924.19	2274.2	-0.375031	0.109746	-3.41726	0.000632554	0.00635979	protein_coding	EML4
ENSG00000174456.15	197.052	0.573575	0.16787	3.41678	0.000633668	0.00636758	protein_coding	C12orf76
ENSG00000099385.11	791.578	0.64497	0.188847	3.4153	0.000637116	0.0063988	protein_coding	BCL7C
ENSG00000082212.13	4583.02	-0.453634	0.132832	-3.41509	0.000637603	0.00640026	protein_coding	ME2
ENSG00000060749.15	1591.06	-0.54007	0.158266	-3.41242	0.000643899	0.00646	protein_coding	QSER1
ENSG00000120217.14	117.734	1.34193	0.393347	3.41157	0.000645906	0.0064758	protein_coding	CD274
ENSG00000233016.7	1585.94	-0.818571	0.239948	-3.41146	0.000646164	0.0064758	lncRNA	SNHG7
ENSG00000115539.14	432.845	0.539115	0.15811	3.40974	0.000650238	0.00650967	protein_coding	PDCL3
ENSG00000198569.10	4.88016	3.91539	1.14825	3.40987	0.00064993	0.00650967	protein_coding	SLC34A3
ENSG00000110713.17	4053.59	-0.547912	0.160698	-3.40958	0.000650639	0.00651021	protein_coding	NUP98
ENSG00000176102.13	1345.94	0.383623	0.112581	3.40752	0.000655552	0.00655587	protein_coding	CSTF3
ENSG00000157833.13	4.33143	3.17739	0.932626	3.40693	0.000656986	0.00656671	protein_coding	GAREM2
ENSG00000150054.18	588.549	-0.462282	0.135828	-3.40343	0.000665456	0.00664782	protein_coding	MPP7
ENSG00000148187.18	1169.6	-0.477777	0.14041	-3.40274	0.000667147	0.00666117	protein_coding	MRRF
ENSG00000136153.20	517.071	0.689151	0.202546	3.40244	0.00066786	0.00666474	protein_coding	LMO7
ENSG00000136937.13	3279.74	-0.429168	0.126198	-3.40074	0.00067203	0.00670156	protein_coding	NCBP1
ENSG00000198517.10	218.171	-0.843575	0.248063	-3.40065	0.000672265	0.00670156	protein_coding	MAFK
ENSG00000196208.14	101.641	-0.757694	0.222826	-3.40039	0.000672898	0.00670431	protein_coding	GREB1
ENSG00000100099.20	1191.95	-0.348809	0.102587	-3.40013	0.000673538	0.00670712	protein_coding	HPS4
ENSG00000073578.17	236.828	0.679541	0.199884	3.39967	0.000674662	0.00671475	protein_coding	SDHA
ENSG00000100664.11	12940.9	-0.443116	0.130363	-3.3991	0.00067608	0.00672529	protein_coding	EIF5
ENSG00000168310.11	689.054	-0.434072	0.127718	-3.39867	0.000677145	0.00673231	protein_coding	IRF2
ENSG00000254087.8	2252.78	-0.549458	0.161696	-3.39809	0.000678572	0.00674292	protein_coding	LYN
ENSG00000107951.14	943.047	-0.40574	0.119428	-3.39736	0.000680386	0.00675737	protein_coding	MTPAP
ENSG00000162852.14	858.008	-0.312501	0.0920149	-3.3962	0.000683277	0.0067825	protein_coding	CNST
ENSG00000196305.17	7978.98	-0.493672	0.145371	-3.39595	0.000683909	0.00678518	protein_coding	IARS1
ENSG00000164611.13	4817.91	0.522448	0.153858	3.39565	0.000684669	0.00678912	protein_coding	PTTG1
ENSG00000164134.13	5941.3	-0.539012	0.158762	-3.3951	0.00068603	0.00679595	protein_coding	NAA15
ENSG00000204519.11	525.011	-0.440654	0.129792	-3.39508	0.000686083	0.00679595	protein_coding	ZNF551
ENSG00000087074.8	432.196	0.695919	0.205006	3.39463	0.000687222	0.00680005	protein_coding	PPP1R15A
ENSG00000106459.15	409.727	-0.418858	0.123384	-3.39475	0.00068692	0.00680005	protein_coding	NRF1
ENSG00000076513.17	7014.97	-0.30598	0.0901759	-3.39315	0.000690932	0.00683316	protein_coding	ANKRD13A
ENSG00000183087.15	6.82663	4.3557	1.28403	3.3922	0.000693348	0.00685343	protein_coding	GAS6
ENSG00000155961.5	338.281	0.618122	0.182298	3.39073	0.000697072	0.00688662	protein_coding	RAB39B
ENSG00000108826.16	2214.95	0.507949	0.149843	3.38988	0.000699245	0.00690444	protein_coding	MRPL27
ENSG00000029639.11	395.887	-0.438032	0.129361	-3.38611	0.000708907	0.00699617	protein_coding	TFB1M
ENSG00000140104.14	71.6693	1.0073	0.297511	3.38576	0.000709803	0.00700132	protein_coding	CLBA1
ENSG00000230615.7	48.23	1.09185	0.322602	3.38452	0.000713037	0.00702952	lncRNA	AL139220.2
ENSG00000226137.5	29.3158	1.27192	0.375963	3.3831	0.000716727	0.00706219	lncRNA	BAIAP2-DT
ENSG00000277449.1	35.794	-1.12706	0.333285	-3.38166	0.000720488	0.00709552	lncRNA	CEBPB-AS1
ENSG00000185189.18	8.27536	2.59732	0.76823	3.38092	0.000722448	0.00711108	protein_coding	NRBP2
ENSG00000152217.19	282.726	-0.496557	0.146882	-3.38066	0.000723127	0.00711403	protein_coding	SETBP1
ENSG00000119403.15	1442.42	-0.634337	0.187667	-3.38013	0.000724528	0.00712408	protein_coding	PHF19
ENSG00000008323.15	13.0445	4.34049	1.28527	3.37711	0.000732516	0.00719886	protein_coding	PLEKHG6
ENSG00000138376.11	1662.37	-0.520087	0.15402	-3.37676	0.000733449	0.00720425	protein_coding	BARD1
ENSG00000186591.13	1762.57	0.532618	0.157748	3.37638	0.00073446	0.0072104	protein_coding	UBE2H
ENSG00000106344.8	1277.33	-0.457526	0.135523	-3.37601	0.000735456	0.00721262	protein_coding	RBM28
ENSG00000145708.11	53.6459	-1.01292	0.300028	-3.3761	0.000735218	0.00721262	protein_coding	CRHBP
ENSG00000269846.1	12.9915	-1.73506	0.514159	-3.37456	0.000739347	0.007247	lncRNA	AL136172.1
ENSG00000228721.1	5.01595	-3.98431	1.18095	-3.37382	0.000741317	0.0072625	processed_pseudogene	AC016909.1
ENSG00000188483.8	66.7703	1.3146	0.389925	3.37142	0.000747809	0.00732228	protein_coding	IER5L
ENSG00000281883.1	10.8623	1.91477	0.568137	3.37026	0.000750963	0.00734932	protein_coding	AL512506.3
ENSG00000119397.16	4637.85	-0.39083	0.116008	-3.369	0.000754407	0.00737918	protein_coding	CNTRL
ENSG00000120333.4	1045.23	0.36621	0.108801	3.36587	0.00076304	0.00745973	protein_coding	MRPS14
ENSG00000123933.17	1140.56	0.839168	0.249337	3.36559	0.000763792	0.00746319	protein_coding	MXD4
ENSG00000142864.14	10308.6	-0.340562	0.101198	-3.3653	0.000764593	0.00746352	protein_coding	SERBP1
ENSG00000270231.4	265.125	-0.477785	0.141974	-3.36529	0.000764622	0.00746352	transcribed_unprocessed_pseudogene	NBPF8
ENSG00000280079.1	337.42	-0.440091	0.130804	-3.36452	0.000766781	0.00748071	TEC	AC011447.7
ENSG00000204020.5	21.0966	1.57468	0.468124	3.36381	0.000768743	0.00749595	protein_coding	LIPN
ENSG00000100036.13	31.5686	1.33457	0.397243	3.35957	0.000780632	0.00760063	protein_coding	SLC35E4
ENSG00000152128.13	145.686	-0.746751	0.222277	-3.35955	0.000780695	0.00760063	protein_coding	TMEM163
ENSG00000168944.16	1929.02	0.534557	0.15911	3.35967	0.000780346	0.00760063	protein_coding	CEP120
ENSG00000106804.8	177.182	-0.763786	0.227366	-3.35928	0.000781452	0.00760405	protein_coding	C5
ENSG00000127947.16	182.634	0.807127	0.240309	3.35871	0.000783084	0.00761598	protein_coding	PTPN12
ENSG00000271869.1	36.5599	1.08698	0.32373	3.35766	0.000786055	0.00764091	lncRNA	AC026979.2
ENSG00000207313.1	72.8554	1.10928	0.330392	3.35746	0.000786635	0.00764258	snoRNA	SNORA2B
ENSG00000139083.11	501.593	-0.588677	0.175375	-3.35667	0.000788875	0.00766038	protein_coding	ETV6
ENSG00000167968.13	86.0715	-0.909649	0.27102	-3.35639	0.00078968	0.00766423	protein_coding	DNASE1L2
ENSG00000155846.17	310.99	-0.816019	0.243148	-3.35606	0.000790602	0.00766921	protein_coding	PPARGC1B
ENSG00000232573.1	179.787	-0.573396	0.170864	-3.35587	0.000791154	0.00767059	processed_pseudogene	RPL3P4
ENSG00000205309.14	130.702	-0.823101	0.245295	-3.35556	0.00079205	0.00767531	protein_coding	NT5M
ENSG00000175387.16	3232.13	-0.345994	0.103181	-3.35328	0.000798599	0.00773478	protein_coding	SMAD2
ENSG00000059122.16	598.829	0.813662	0.242896	3.34984	0.000808574	0.00782331	protein_coding	FLYWCH1
ENSG00000075643.6	15.3104	2.11001	0.629864	3.34995	0.000808253	0.00782331	protein_coding	MOCOS
ENSG00000183784.7	20.293	1.43109	0.427242	3.3496	0.000809291	0.00782621	lncRNA	DOCK8-AS1
ENSG00000091073.19	87.8572	0.692058	0.206621	3.3494	0.000809857	0.00782765	protein_coding	DTX2
ENSG00000106635.8	884.388	-0.529972	0.158267	-3.34861	0.000812188	0.00784613	protein_coding	BCL7B
ENSG00000057608.17	16335.4	-0.438512	0.130978	-3.34799	0.000813993	0.00785736	protein_coding	GDI2
ENSG00000281469.1	14.6851	1.6834	0.502818	3.34793	0.000814189	0.00785736	TEC	AC019226.1
ENSG00000119929.13	941.594	-0.469705	0.140312	-3.34758	0.000815196	0.00786303	protein_coding	CUTC
ENSG00000101096.20	548.265	-0.725304	0.216701	-3.34702	0.000816858	0.00787501	protein_coding	NFATC2
ENSG00000114554.11	8.85762	3.13247	0.936804	3.34378	0.000826444	0.00796334	protein_coding	PLXNA1
ENSG00000136449.15	51.8455	1.13053	0.338161	3.34316	0.000828307	0.00797719	protein_coding	MYCBPAP
ENSG00000261423.1	30.4978	1.09944	0.328909	3.34269	0.000829707	0.00798657	lncRNA	TMEM202-AS1
ENSG00000134001.14	4200.45	-0.340257	0.101797	-3.34251	0.000830247	0.00798766	protein_coding	EIF2S1
ENSG00000171206.14	1255.38	0.838957	0.251027	3.34209	0.000831496	0.00799558	protein_coding	TRIM8
ENSG00000131966.14	2338.55	0.470868	0.140898	3.34191	0.00083204	0.00799671	protein_coding	ACTR10
ENSG00000278637.2	5316.66	-0.536877	0.160685	-3.34117	0.000834262	0.00801396	protein_coding	H4C1
ENSG00000204428.12	17.0319	1.54088	0.461266	3.34055	0.000836139	0.00802787	protein_coding	LY6G5C
ENSG00000248508.8	106.073	0.754083	0.225767	3.34009	0.0008375	0.00803683	lncRNA	SRP14-AS1
ENSG00000238164.6	33.104	1.11642	0.334295	3.33963	0.000838912	0.00804626	lncRNA	TNFRSF14-AS1
ENSG00000126261.13	6644.46	-0.355275	0.106404	-3.33894	0.000840984	0.00805797	protein_coding	UBA2
ENSG00000178685.14	1408.93	0.706424	0.211571	3.33894	0.000840992	0.00805797	protein_coding	PARP10
ENSG00000186432.9	1951.37	-0.404767	0.121321	-3.33632	0.000848945	0.00813001	protein_coding	KPNA4
ENSG00000267787.7	24.4253	-1.45371	0.435959	-3.33451	0.000854484	0.00817889	lncRNA	AC027097.2
ENSG00000167771.6	31.4127	1.17967	0.353826	3.33403	0.000855961	0.00818884	protein_coding	RCOR2
ENSG00000148411.8	5.71014	4.63903	1.39158	3.33365	0.000857146	0.00819599	protein_coding	NACC2
ENSG00000161267.12	759.251	-0.719067	0.21573	-3.33318	0.000858594	0.00820565	protein_coding	BDH1
ENSG00000223768.2	152.022	0.761657	0.228543	3.33266	0.000860207	0.00821689	lncRNA	LINC00205
ENSG00000077312.9	1650.47	-0.642508	0.19281	-3.33234	0.000861195	0.00822213	protein_coding	SNRPA
ENSG00000168282.6	2170.03	0.352602	0.105827	3.33188	0.000862627	0.00823162	protein_coding	MGAT2
ENSG00000267249.1	25.1671	1.14354	0.343324	3.3308	0.000865968	0.00825929	lncRNA	AP005482.4
ENSG00000044090.10	182.774	0.711489	0.213663	3.32995	0.000868608	0.00828025	protein_coding	CUL7
ENSG00000118985.16	290.347	1.02613	0.308295	3.32839	0.000873479	0.00832246	protein_coding	ELL2
ENSG00000077713.19	201.035	-0.502356	0.150951	-3.32793	0.000874933	0.00833208	protein_coding	SLC25A43
ENSG00000124299.15	441.955	-0.676199	0.20332	-3.32578	0.00088172	0.00839097	protein_coding	PEPD
ENSG00000156639.12	284.3	-0.672095	0.202092	-3.32569	0.000882012	0.00839097	protein_coding	ZFAND3
ENSG00000235337.1	11.1802	-2.22707	0.669729	-3.32534	0.000883121	0.00839726	lncRNA	AC093083.1
ENSG00000242265.5	354.379	-0.934229	0.280967	-3.32506	0.000884006	0.00840142	protein_coding	PEG10
ENSG00000159082.18	136.163	0.760057	0.228645	3.32417	0.000886814	0.00842383	protein_coding	SYNJ1
ENSG00000167261.14	7.25394	2.51858	0.757851	3.32332	0.000889538	0.00844116	protein_coding	DPEP2
ENSG00000269921.1	20.1634	1.22416	0.368346	3.32341	0.000889252	0.00844116	lncRNA	AC068620.1
ENSG00000231770.6	160.922	0.563614	0.169602	3.32316	0.000890054	0.00844178	lncRNA	TMEM44-AS1
ENSG00000087995.16	540.398	-0.372001	0.11195	-3.32291	0.000890848	0.00844504	protein_coding	METTL2A
ENSG00000151465.14	2995.71	-0.359599	0.108224	-3.32274	0.000891386	0.00844587	protein_coding	CDC123
ENSG00000197380.11	5.83281	3.86169	1.16235	3.32232	0.000892707	0.00845412	protein_coding	DACT3
ENSG00000165799.5	3.7918	4.69268	1.41311	3.32082	0.000897531	0.00849551	protein_coding	RNASE7
ENSG00000280177.1	4.30816	4.39677	1.3241	3.32058	0.000898306	0.00849855	TEC	AC004408.2
ENSG00000226435.10	6.89149	2.611	0.786474	3.31988	0.000900548	0.00851547	transcribed_unprocessed_pseudogene	ANKRD18DP
ENSG00000115993.13	711.239	0.401286	0.120921	3.31857	0.000904788	0.00855125	protein_coding	TRAK2
ENSG00000163162.9	175.519	0.554421	0.1671	3.3179	0.000906966	0.00856751	protein_coding	RNF149
ENSG00000179958.9	1377.24	-0.688699	0.207586	-3.31766	0.000907759	0.00857069	protein_coding	DCTPP1
ENSG00000149792.9	2313.41	0.686346	0.206985	3.31591	0.000913438	0.00861997	protein_coding	MRPL49
ENSG00000109771.15	45.0311	1.08476	0.327195	3.31534	0.000915305	0.00863324	protein_coding	LRP2BP
ENSG00000049759.18	873.351	-0.453591	0.136839	-3.31478	0.000917137	0.00864617	protein_coding	NEDD4L
ENSG00000004866.20	435.122	-0.44842	0.135293	-3.31443	0.000918318	0.00864689	protein_coding	ST7
ENSG00000150625.16	227.104	-0.843366	0.254458	-3.31436	0.000918534	0.00864689	protein_coding	GPM6A
[truncated: 1,179 more rows]

## Sheet: DEGs Empty DMSO - Empty CX5461
Data S1: RNA-seq Differential Expression Analysis.
Differential Expressed Genes between Empty DMSO vs Empty CX5461.
baseMean - the average of the normalized count values, dividing by size factors, over all samples
log2FoldChange- the effect size estimate. Sign + or sign - indicates whether a gene is upregulated or downregulated, respectively in CX5461 compared to DMSO. This value is reported on a logarithmic scaleto base 2.
lfcSE - the standard error estimate for the log2 fol change estimate
stat - the value of the test statistic for the gene
pvalue - p-value of the test for the gene
padj - adjusted p-value for multiple testing for the gene
Ensembl Id	baseMean	log2FoldChange	lfcSE	stat	pvalue	padj	Gene Type	Gene Name
ENSG00000080546.13	1999.84	1.7045	0.132775	12.8375	1.01092e-37	1.49202e-33	protein_coding	SESN1
ENSG00000124762.14	5381.72	2.98529	0.240031	12.4371	1.64416e-35	1.21331e-31	protein_coding	CDKN1A
ENSG00000186529.16	401.114	5.32543	0.444328	11.9854	4.23971e-33	2.0858e-29	protein_coding	CYP4F3
ENSG00000135679.25	27490.9	1.37362	0.13294	10.3327	5.01531e-25	1.85052e-21	protein_coding	MDM2
ENSG00000134574.12	2828.41	1.08695	0.10753	10.1084	5.07091e-24	1.49683e-20	protein_coding	DDB2
ENSG00000107796.13	182.598	2.72032	0.277363	9.8078	1.04219e-22	2.56363e-19	protein_coding	ACTA2
ENSG00000064115.11	6379.25	1.07844	0.113058	9.5388	1.44492e-21	3.04651e-18	protein_coding	TM7SF3
ENSG00000130513.6	488.183	5.17538	0.568554	9.1027	8.81145e-20	1.6256e-16	protein_coding	GDF15
ENSG00000183508.5	426.465	2.29881	0.255917	8.98261	2.64408e-19	4.336e-16	protein_coding	TENT5C
ENSG00000136048.14	504.335	1.48288	0.166469	8.90785	5.20297e-19	7.67906e-16	protein_coding	DRAM1
ENSG00000182568.17	819.858	1.37503	0.154854	8.87951	6.71547e-19	9.01033e-16	protein_coding	SATB1
ENSG00000197852.12	872.93	1.72978	0.202593	8.53823	1.36297e-17	1.67634e-14	protein_coding	INKA2
ENSG00000261804.2	261.072	4.72334	0.55675	8.48376	2.18024e-17	2.47525e-14	lncRNA	AC007342.4
ENSG00000228526.7	104.352	3.56387	0.433999	8.21171	2.18069e-16	2.29891e-13	lncRNA	MIR34AHG
ENSG00000100298.15	95.0531	4.24984	0.520514	8.1647	3.22234e-16	3.17057e-13	protein_coding	APOBEC3H
ENSG00000220785.7	395.199	1.90586	0.235502	8.09279	5.83143e-16	5.37913e-13	transcribed_unprocessed_pseudogene	MTMR9LP
ENSG00000161513.12	4111.66	1.8684	0.231777	8.06119	7.55531e-16	6.55935e-13	protein_coding	FDXR
ENSG00000135423.13	180.317	3.52069	0.440114	7.99949	1.24935e-15	1.0244e-12	protein_coding	GLS2
ENSG00000260912.1	260.565	2.3546	0.298546	7.88687	3.09858e-15	2.40695e-12	lncRNA	AL158206.1
ENSG00000188157.15	253.12	2.40867	0.319548	7.53774	4.78197e-14	3.52886e-11	protein_coding	AGRN
ENSG00000135926.15	432.89	1.83556	0.24447	7.50829	5.99024e-14	4.21e-11	protein_coding	TMBIM1
ENSG00000162643.13	525.851	2.40809	0.323948	7.43358	1.057e-13	7.091e-11	protein_coding	WDR63
ENSG00000115129.14	1042.64	1.86442	0.251453	7.41462	1.21975e-13	7.50095e-11	protein_coding	TP53I3
ENSG00000177076.6	368.353	2.05952	0.277587	7.41935	1.17696e-13	7.50095e-11	protein_coding	ACER2
ENSG00000140545.15	230.307	2.07306	0.28214	7.34762	2.0176e-13	1.19111e-10	protein_coding	MFGE8
ENSG00000087088.20	1926.14	1.04412	0.143024	7.30029	2.87145e-13	1.62999e-10	protein_coding	BAX
ENSG00000170854.18	1329.27	-0.608075	0.0858206	-7.08542	1.38623e-12	7.57753e-10	protein_coding	RIOX2
ENSG00000108381.11	92.1102	4.58307	0.65402	7.00755	2.42527e-12	1.27838e-09	protein_coding	ASPA
ENSG00000148926.10	33.3781	2.26654	0.323734	7.00125	2.53693e-12	1.29112e-09	protein_coding	ADM
ENSG00000274997.2	8062.87	-1.23926	0.177155	-6.99534	2.64623e-12	1.30186e-09	protein_coding	H2AC12
ENSG00000262714.1	128.414	4.59707	0.659364	6.97199	3.12499e-12	1.4878e-09	lncRNA	AC007342.5
ENSG00000237886.1	35.6459	3.2034	0.464143	6.90175	5.13654e-12	2.36907e-09	lncRNA	NALT1
ENSG00000244509.4	1239.85	1.38196	0.200721	6.88495	5.78067e-12	2.58536e-09	protein_coding	APOBEC3C
ENSG00000161509.14	153.427	2.08152	0.303708	6.85369	7.19685e-12	3.12407e-09	protein_coding	GRIN2C
ENSG00000143603.19	6149.88	0.946031	0.139181	6.79715	1.06712e-11	4.37489e-09	protein_coding	KCNN3
ENSG00000197191.6	205.496	2.18399	0.321296	6.79744	1.06493e-11	4.37489e-09	protein_coding	CYSRT1
ENSG00000164938.14	6880.73	1.08833	0.160944	6.76214	1.35971e-11	5.42377e-09	protein_coding	TP53INP1
ENSG00000161642.17	139.757	2.26114	0.335253	6.74457	1.53481e-11	5.96113e-09	protein_coding	ZNF385A
ENSG00000172667.11	2801.52	1.10416	0.163847	6.73901	1.59469e-11	6.03487e-09	protein_coding	ZMAT3
ENSG00000132274.16	8534.63	1.63275	0.245168	6.65972	2.74342e-11	1.01225e-08	protein_coding	TRIM22
ENSG00000270164.1	79.7	3.48911	0.529261	6.59241	4.32746e-11	1.55778e-08	lncRNA	LINC01480
ENSG00000105327.18	1242.56	1.49852	0.228398	6.561	5.3448e-11	1.87819e-08	protein_coding	BBC3
ENSG00000143297.19	1122.72	0.95542	0.147569	6.47439	9.51981e-11	3.26751e-08	protein_coding	FCRL5
ENSG00000132563.16	382.521	1.4967	0.232573	6.4354	1.23149e-10	4.1308e-08	protein_coding	REEP2
ENSG00000196747.4	14278.9	-1.02191	0.162499	-6.28868	3.2018e-10	1.05012e-07	protein_coding	H2AC13
ENSG00000136295.15	63.6534	2.7716	0.448041	6.18604	6.16943e-10	1.97945e-07	protein_coding	TTYH3
ENSG00000124635.9	8472.63	-1.16273	0.189152	-6.14708	7.89233e-10	2.47836e-07	protein_coding	H2BC11
ENSG00000175938.7	174.493	1.91081	0.311139	6.14132	8.18379e-10	2.51635e-07	protein_coding	ORAI3
ENSG00000225648.5	836.908	-0.85953	0.140559	-6.11507	9.65172e-10	2.90714e-07	transcribed_unprocessed_pseudogene	SBDSP1
ENSG00000123384.14	47.0353	2.46699	0.404563	6.09792	1.07454e-09	3.17184e-07	protein_coding	LRP1
ENSG00000170836.12	2168.49	0.794562	0.13206	6.01666	1.78056e-09	5.15281e-07	protein_coding	PPM1D
ENSG00000120889.13	3732.8	1.00881	0.167873	6.00933	1.86291e-09	5.28743e-07	protein_coding	TNFRSF10B
ENSG00000196576.15	2022.64	1.65817	0.27622	6.0031	1.93588e-09	5.39089e-07	protein_coding	PLXNB2
ENSG00000072110.13	55.921	1.80463	0.301649	5.98253	2.19692e-09	6.00451e-07	protein_coding	ACTN1
ENSG00000139211.6	1026.75	0.763483	0.127791	5.97448	2.30832e-09	6.19428e-07	protein_coding	AMIGO2
ENSG00000185088.14	10559.5	1.19621	0.200617	5.96266	2.4817e-09	6.5406e-07	protein_coding	RPS27L
ENSG00000170734.12	3328.74	0.749901	0.126073	5.94813	2.71216e-09	7.02259e-07	protein_coding	POLH
ENSG00000278588.2	10275	-1.04899	0.176567	-5.94103	2.83245e-09	7.2076e-07	protein_coding	H2BC10
ENSG00000173530.6	364.53	0.970498	0.163732	5.92734	3.07876e-09	7.45231e-07	protein_coding	TNFRSF10D
ENSG00000185130.5	8186.84	-1.02792	0.173422	-5.92727	3.08009e-09	7.45231e-07	protein_coding	H2BC13
ENSG00000250337.7	1258.5	1.52626	0.257305	5.93172	2.99772e-09	7.45231e-07	lncRNA	PURPL
ENSG00000267106.7	260.188	1.22738	0.207883	5.90416	3.54441e-09	8.43741e-07	lncRNA	ZNF561-AS1
ENSG00000095303.17	131.327	3.16052	0.537844	5.87628	4.19578e-09	9.82944e-07	protein_coding	PTGS1
ENSG00000135749.19	489.1	0.708902	0.120929	5.86213	4.56979e-09	1.05384e-06	protein_coding	PCNX2
ENSG00000155366.17	385.517	1.63828	0.281531	5.81919	5.91331e-09	1.34269e-06	protein_coding	RHOC
ENSG00000135778.12	450.048	0.616934	0.106103	5.81447	6.08257e-09	1.36019e-06	protein_coding	NTPCR
ENSG00000168298.7	23736.8	-1.0257	0.177801	-5.76881	7.98353e-09	1.75864e-06	protein_coding	H1-4
ENSG00000102316.17	929.623	0.709102	0.12304	5.76319	8.25409e-09	1.7915e-06	protein_coding	MAGED2
ENSG00000136003.15	3469.84	0.653282	0.113427	5.75952	8.43555e-09	1.80435e-06	protein_coding	ISCU
ENSG00000180596.7	16999.9	-0.858	0.149514	-5.7386	9.54648e-09	2.01281e-06	protein_coding	H2BC4
ENSG00000169896.18	70.3406	4.49316	0.790017	5.68743	1.28969e-08	2.68092e-06	protein_coding	ITGAM
ENSG00000197153.5	9412.31	-1.16392	0.207354	-5.6132	1.98624e-08	4.07152e-06	protein_coding	H3C12
ENSG00000162772.17	495.789	1.44204	0.258238	5.58412	2.34882e-08	4.7488e-06	protein_coding	ATF3
ENSG00000275221.2	3494.67	-1.28399	0.230328	-5.57461	2.48084e-08	4.94794e-06	protein_coding	H2AC15
ENSG00000156697.13	1772.36	-0.762238	0.136844	-5.57013	2.54544e-08	5.00908e-06	protein_coding	UTP14A
ENSG00000020181.18	52.3553	2.00361	0.36	5.5656	2.61255e-08	5.0735e-06	protein_coding	ADGRA2
[truncated: 621 more rows]

## Sheet: DEGs BCL-2 DMSO - BCL-2 Doxo 
Data S1: RNA-seq Differential Expression Analysis.
[truncated: 3,649 more rows]

## Sheet: DEGs BCL-2 DMSO - BCL-2 ACT D
Data S1: RNA-seq Differential Expression Analysis.
[truncated: 3,126 more rows]

[truncated: 1 more sheets: DEGs BCL-2 DMSO - BCL-2 CX5461]
