# Supplementary material for: Downregulation of rRNA synthesis by BCL-2 induces chemoresistance in diffuse large B cell lymphoma
Source: iScience. 2025 Apr 2;28(5):112333. doi: 10.1016/j.isci.2025.112333 (PMC12020883; doi:10.1016/j.isci.2025.112333)
Supplement: Data S2. Apoptotic enrichment in the empty vector SUDHL-5 cells — The table provides the list of 37 genes exclusively regulated in empty vector-transduced SUDHL-5 cells related to the apoptotic pathway. The p53 direct targets are also highlighted in the table [file mmc3.xlsx]

## Sheet: Foglio1
GENE NAME	p53 Target	Top transcription factor binding sites according to https://www.genecards.org/
EIF2S1	YES	AP-1 ATF-2 c-Jun C/EBPalpha IRF-1 p53 PPAR-gamma1 PPAR-gamma2 STAT1 STAT1beta
CTSC		aMEF-2 AML1a C/EBPbeta CUTL1 MEF-2A
MAP2K1		ARP-1 COUP COUP-TF COUP-TF1 HNF-4alpha1 HNF-4alpha2 STAT3 USF-1:USF-2
BAK1	YES	HSF1 (long) HSF1short p53 Pax-5 Sp1 STAT1 STAT1alpha STAT1beta STAT5B
TUBA1A		CP2 GATA-1 HNF-1 HNF-1A MRF-2 PPAR-gamma1 PPAR-gamma2 RelA Roaz SEF-1
CASP10	YES	AP-1 NF-kappaB1 p53
CAPN2	YES	Bach1 C/EBPalpha HOXA9 HOXA9B Meis-1 Meis-1a MIF-1 MyoD p53 Pax-3
BCL2A1		AP-1 ATF-2 c-Fos c-Jun C/EBPbeta CREB deltaCREB TBP
ITPR1		AML1a Egr-2 FOXF2 HNF-1 HNF-1A NF-kappaB1 Pax-5 Sox9 SRY TBP
MAP3K14		E2F E2F-1 E2F-2 E2F-3a E2F-4 E2F-5 LCR-F1 Pax-4a Sox5
MAP3K5	YES	AP-1 ATF-2 c-Jun p53 PPAR-gamma1 PPAR-gamma2
TUBA1B	YES	C/EBPalpha C/EBPbeta HNF-1 HNF-1A p53 TBP
NFKBIA		AP-1 ATF-2 c-Jun CREB CUTL1 deltaCREB Pax-4a Sox9 STAT3
TUBA1C		CBF(2) CBF-A CBF-B HNF-1 HNF-1A PPAR-gamma1 PPAR-gamma2 YY1
CASP6		AML1a FOXF2 HOXA9 HOXA9B Meis-1 Meis-1b PPAR-alpha
MCL1		AP-1 ATF-2 c-Jun STAT5A
TRAF2	YES	AP-1 ATF-2 c-Jun p53
TRAF1		AP-1 ATF-2 c-Jun c-Rel Elk-1 Ik-1 NF-kappaB NF-kappaB1
PIK3R3		c-Myb Cart-1 Hlf Nkx2-5 Pax-5
MAPK1		ATF-2 c-Jun CREB deltaCREB
PRF1		AML1a AREB6 c-Rel CREB deltaCREB YY1
CTSZ		ATF C/EBPalpha C/EBPbeta En-1 Pax-6 SRF SRF (504 AA) YY1
ERN1		ATF6 HSF1 (long) HSF1short Nkx2-2 Pax-2 Pax-2a POU6F1 (c2)
FADD		AML1a CREB deltaCREB FOXO1 FOXO1a Ik-3
ITPR2		C/EBPalpha CBF(2) CBF-A CBF-B CBF-C CP1A CP1C FOXO4 LUN-1 SRY
DDIT3		c-Myc C/EBPalpha Max1 PPAR-gamma1 PPAR-gamma2
TNF	YES	AP-1 ATF-2 c-Fos c-Jun p53
TNFRSF1A		AP-1 CREB deltaCREB STAT1 STAT1alpha STAT1beta STAT3 STAT5A
LMNB1		AhR CREB deltaCREB HOXA9 HOXA9B Meis-1 Meis-1a Pax-4a YY1
PARP2		Evi-1 GCNF GCNF-1 GCNF-2 N-Myc STAT1 STAT1alpha STAT1beta STAT5A
LMNA		STAT1 STAT1alpha STAT1beta
HRAS		NF-1 NF-1/L STAT3
CTSV		Bach2 c-Myc C/EBPalpha COMP1 Max Max1 Sox9 STAT3 USF-1 USF1
JUN		c-Myb CP2 GATA-2 HEN1 MZF-1 POU2F1 POU2F1a STAT5A USF-1 USF1
HRK	YES	AP-1 ATF-2 c-Fos c-Jun NF-kappaB NF-kappaB1 p53
ATF4		AP-1 ATF-2 ATF6 C/EBPbeta CREB deltaCREB
BIRC5		Sp1 STAT3
