# Supplementary material for: Downregulation of rRNA synthesis by BCL-2 induces chemoresistance in diffuse large B cell lymphoma
Source: iScience. 2025 Apr 2;28(5):112333. doi: 10.1016/j.isci.2025.112333 (PMC12020883; doi:10.1016/j.isci.2025.112333)
Supplement: Data S3. List of genes and target sequences for the BCL-2 T-GEP panel and COO T-GEP panel — The table shows the list of genes and the associated target sequences for the two custom nanostring panels. The first one is a BCL2-family panel including all BCL-2 family members (23 genes) and the second one is 22-panel genes specific for COO subtyping and measurements of MYC and BCL-2 mRNA levels [file mmc4.xlsx]

## Sheet: Sheet1
BCL-2 family panel	Customer Identifier	Accession	Target Sequence	Gene
1	BAD	NM_004322.3	AGGGAGGGCTGACCCAGATTCCCTTCCGGTGCGTGTGAAGCCACGGAAGGCTTGGTCCCATCGGAAGTTTTGGGTTTTCCGCCCACAGCCGCCGGAAGTG	Target
2	BAK1	NM_001188.2	ACGTGTCAGAAGCCTCCAAGCCTGCCTCCCAAGGTCCTCTCAGTTCTCTCCCTTCCTCTCTCCTTATAGACACTTGCTCCCAACCCATTCACTACAGGTG	Target
3	BAX	NM_138761.3	TTTTTCCGAGTGGCAGCTGACATGTTTTCTGACGGCAACTTCAACTGGGGCCGGGTTGTCGCCCTTTTCTACTTTGCCAGCAAACTGGTGCTCAAGGCCC	Target
4	BCL2	NM_000657.2	GTGAAGCAGAAGTCTGGGAATCGATCTGGAAATCCTCCTAATTTTTACTCCCTCTCCCCGCGACTCCTGATTCATTGGGAAGTTTCAAATCAGCTATAAC	Target
5	BCL2A1	NM_004049.2	TCATGTGTCATAACTCAGTCAAGCTCAGTGAGCATTCTCAGCACATTGCCTCAACAGCTTCAAGGTGAGCCAGCTCAAGACTTTGCTCTCCACCAGGCAG	Target
6	BCL2L1	NM_138578.1	CTAAGAGCCATTTAGGGGCCACTTTTGACTAGGGATTCAGGCTGCTTGGGATAAAGATGCAAGGACCAGGACTCCCTCCTCACCTCTGGACTGGCTAGAG	Target
7	BCL2L10	NM_020396.2	TTTTATCTGAATGCATACAAGGAGTCCTGAGGTGGTGATTTGGCCAGTGTTTTAACTTGTGACAAGTACTCAGGTGTGAGGACAAGAATGCAAATGGCTC	Target
8	BCL2L11	NM_138621.4	AAAAAAGACCAAATGGCAAAGCAACCTTCTGATGTAAGTTCTGAGTGTGACCGAGAAGGTAGACAATTGCAGCCTGCGGAGAGGCCTCCCCAGCTCAGAC	Target
9	BCL2L12	NM_138639.1	CTTTCTCAGAAGCTGCTACAAGATGACACCTCATGTCCCTGCCCTCTTCGTGTGCTTTTCCAAGTCTTCCTATTCCACTCAGGGCTGTGGGGTGGTGGTT	Target
10	BCL2L13	NM_001270733.1	ATAGGAGGCTTTTCAGAAGAGAAAGACAGAAGGATGTAAGGTTGGAGTTGTATTGGCTGGAATTTGAACCTCCAGCAGCTGTCTGGACATTTGTGGAACA	Target
11	BCL2L14	NM_138722.1	CATTTCCATTGCCAACCGAGTAGCTGAAATTGTTTACTCCTGGCCACCACCACAAGCGACCCAGGCAGGAGGCTTCAAGTCCAAAGAGATTTTTGTAACT	Target
12	BCL2L15	NM_001010922.2	TATTTTAAGAGACTCTATCTTAGGAGAGCTTAAGTGATTGGGCTGCAGGAAGAAGACATTGTAACCCAGGAATTAAAAATGGATTCAGATTGCCTGATTT	Target
13	BCL2L2	NM_004050.2	TGGGACCAAATTGGCCTCAGGTGTTGAGTCCAGACTTCTGCTTTTGAGAGAGGGCTGCACTTTTTCATGGTATTTCTAGGGGAGGTGGTAGGCTGCATGT	Target
14	BID	NM_197966.1	GCTTAGCTTTAGAAACAGTGCAACACTGGTCTGCTGTTCCAGTGGTAAGCTATGTCCCAGGAATCAGTTTAAAAGCACGACAGTGGATGCTGGGTCCATA	Target
15	BIK	NM_001197.3	AGCTCTCCGAGGTGGCCATGCACAGCCTGGGTCTGGCTTTCATCTACGACCAGACTGAGGACATCAGGGATGTTCTTAGAAGTTTCATGGACGGTTTCAC	Target
16	BOK	NM_032515.3	CGGGCTCCAGGCCAGCACACCTAACCCATGGATGTGGAACCTACGGCCGAGAAGGAATGTTGCATGAGTCGGATCCCAGTCCATTGTCAGTGGAGGGTGA	Target
17	HRK	NM_003806.1	CTGTGTCCTTGGAGAAAGCTGGTTCCCGTTTTCCAGAGGGGGAGCCCAGAGCTTGAAAGGCCGCGGTTGGCACTTCGAGAAGGAAGTGGAGAGTAAAGAC	Target
18	MCL1	NM_021960.3	GCTGTAACTTCCTAGAGTTGCACCCTAGCAACCTAGCCAGAAAAGCAAGTGGCAAGAGGATTATGGCTAACAAGAATAAATACATGGGAAGAGTGCTCCC	Target
19	TRIM56	NM_030961.1	GTGGAGGCCGAGGACATTTTCCTGAAGGGCAGGGGTTGGCAACTTTTCAACATGGAGTGCCAAACTGCTAACCCGTCTTCTAGTGTGTGAGAATAGGGAC	Housekeeping
20	UBXN4	NM_014607.3	CATCGCGACGGCCAAAAGGAGCGGCGCGGTCTTCGTGGTGTTCGTGGCAGGTGATGATGAACAGTCTACACAGATGGCTGCAAGTTGGGAAGATGATAAA	Housekeeping
21	WDR55	NM_017706.4	CTACCTCTTCAATTGGAATGGCTTTGGGGCCACAAGTGACCGCTTTGCCCTGAGAGCTGAATCTATCGACTGCATGGTTCCAGTCACCGAGAGTCTGCTG	Housekeeping
22	R3HDM1	NM_015361.2	CCTGTGTTCCCAAGAGAATTACATTATTGACAAAAGACTCCAAGACGAGGATGCCAGTAGTACCCAGCAGAGGCGCCAGATATTTAGAGTTAATAAAGAT	Housekeeping
23	ISY1	NM_020701.2	GGCAAAACATCAGTGTCTGTGGGTAGTTGGAATCTTCAGTTCCTGTGAGCGTCGGCGTCTTCTGGGCCTGTGGAGTTTCTTGGACAGGGGCCGCGGGGCT	Housekeeping
COO-MYC&BCL-2 panel	Customer Identifier	Accession	Target Sequence	Gene
1	BCL2	NM_000657.2	GTGAAGCAGAAGTCTGGGAATCGATCTGGAAATCCTCCTAATTTTTACTCCCTCTCCCCGCGACTCCTGATTCATTGGGAAGTTTCAAATCAGCTATAAC	Target
2	MYC	NM_002467.3	TCGGACACCGAGGAGAATGTCAAGAGGCGAACACACAACGTCTTGGAGCGCCAGAGGAGGAACGAGCTAAAACGGAGCTTTTTTGCCCTGCGTGACCAGA	Target
3	ASB13	NM_024701.3	GGACACGTAGGCGGTACCACTAAGGTTTTGGTAATGAGCCATTCAAACCGACAGCAGTGTGAAGGTGTGTCAAGGTGTATATTCTCGTGGCTCGGCATTC	Target
4	CCDC50	NM_174908.3	AGGACATAGCTCGCCTTTTGCAAGAAAAGGAGTTACAGGAAGAGAAAAAGAGAAAGAAACACTTTCCAGAGTTCCCTGCAACCCGTGCTTATGCAGATAG	Target
5	CREB3L2	NM_001253775.1	CGCACTTCTCAGAACTTCTGGATGAGTTTTCCCAGAACGTCTTGGGTCAGCTCCTGAATGATCCTTTCCTCTCAGAGAAGAGTGTGTCAATGGAGGTGGA	Target
6	CYB5R	NM_016229.3	CCATGTCTTAGGGCTTCCTGTAGGTAACTATGTCCAGCTCTTGGCAAAAATCGATAATGAATTGGTGGTCAGGGCTTACACCCCTGTCTCCAGTGATGAT	Target
7	IRF4	NM_002460.1	GGGCACTGTTTAAAGGAAAGTTCCGAGAAGGCATCGACAAGCCGGACCCTCCCACCTGGAAGACGCGCCTGCGGTGCGCTTTGAACAAGAGCAATGACTT	Target
8	ITPKB	NM_002221.3	GGTTTGCGCCTCTGGGCATGTAGTCTACACAGGACCTGAGAATCTGAGAAACTGCAGCCGCACGGTTGTTTATGGAGCTTTGGGCGGGGGCTGAGCCCGC	Target
9	LIMD1	NM_014240.2	AAGGCAAGTCTCAGGAACCCATGCAGGTACATCGCTTGCACCTGTTTTTAGCTTATTTAATGACGGGCTTTTGGGAAGAGCTGCCCGCATACTGAGAGAC	Target
10	MAML3	NM_018717.4	TGGAAGCCATCAACAATTTGCCCAGTAACATGCCACTGCCTTCAGCTTCTCCTCTTCACCAACTTGACCTGAAACCTTCTTTGCCCTTGCAGAACAGTGG	Target
11	MME	NM_000902.2	GGATTGTAGGTGCAAGCTGTCCAGAGAAAAGAGTCCTTGTTCCAGCCCTATTCTGCCACTCCTGACAGGGTGACCTTGGGTATTTGCAATATTCCTTTGG	Target
12	MYBL1	XM_034274.14	CTCCTTTTAAGAATGCGCTTGCTGCTCAGGAGAAAAAATATGGACCTCTTAAAATTGTGTCCCAGCCACTTGCTTTCTTGGAAGAAGATATTCGGGAAGT	Target
13	PIM2	NM_006875.2	GCCATCCAGCACTGCCATTCCCGTGGAGTTGTCCATCGTGACATCAAGGATGAGAACATCCTGATAGACCTACGCCGTGGCTGTGCCAAACTCATTGATT	Target
14	RAB7L1	NM_001135664.1	CATTTGAATTGTCTCCTGACTACTGTCCAGTAAGGAGGCCCATTGTCACTTAGAAAAGACACCTGGAACCCATGTGCATTTCTGCATCTCCTGGATTAGC	Target
15	S1PR2	NM_004230.2	TCCCGCCAGGTGGCCTCGGCCTTCATCGTCATCCTCTGTTGCGCCATTGTGGTGGAAAACCTTCTGGTGCTCATTGCGGTGGCCCGAAACAGCAAGTTCC	Target
16	SERPINA9	NM_001042518.1	CCACTAAATCCTAGGTGGGAAATGGCCTGTTAACTGATGGCACATTGCTAATGCACAAGAAATAACAAACCACATCCCTCTTTCTGTTCTGAGGGTGCAT	Target
17	TNFRSF13B	NM_012452.2	TGCAAAACCATTTGCAACCATCAGAGCCAGCGCACCTGTGCAGCCTTCTGCAGGTCACTCAGCTGCCGCAAGGAGCAAGGCAAGTTCTATGACCATCTCC	Target
18	TRIM56	NM_030961.1	GTGGAGGCCGAGGACATTTTCCTGAAGGGCAGGGGTTGGCAACTTTTCAACATGGAGTGCCAAACTGCTAACCCGTCTTCTAGTGTGTGAGAATAGGGAC	Housekeeping
19	UBXN4	NM_014607.3	CATCGCGACGGCCAAAAGGAGCGGCGCGGTCTTCGTGGTGTTCGTGGCAGGTGATGATGAACAGTCTACACAGATGGCTGCAAGTTGGGAAGATGATAAA	Housekeeping
20	WDR55	NM_017706.4	CTACCTCTTCAATTGGAATGGCTTTGGGGCCACAAGTGACCGCTTTGCCCTGAGAGCTGAATCTATCGACTGCATGGTTCCAGTCACCGAGAGTCTGCTG	Housekeeping
21	R3HDM1	NM_015361.2	CCTGTGTTCCCAAGAGAATTACATTATTGACAAAAGACTCCAAGACGAGGATGCCAGTAGTACCCAGCAGAGGCGCCAGATATTTAGAGTTAATAAAGAT	Housekeeping
22	ISY1	NM_020701.2	GGCAAAACATCAGTGTCTGTGGGTAGTTGGAATCTTCAGTTCCTGTGAGCGTCGGCGTCTTCTGGGCCTGTGGAGTTTCTTGGACAGGGGCCGCGGGGCT	Housekeeping
